# Supplementary material for: Rare Tumor-Normal Matched Whole Exome Sequencing Identifies Novel Genomic Pathogenic Germline and Somatic Aberrations
Source: Cancers (Basel). 2020 Jun 18;12(6):1618. doi: 10.3390/cancers12061618 (PMC7352311; doi:10.3390/cancers12061618)
Supplement: Supplementary file 1 [file cancers-12-01618-s001.zip]

Archive with 8 entries (7 files):
- cancers-817200-Supplementary Materials3/
- cancers-817200-Supplementary Materials3/cancers-817200-supplementary figure.pdf
- cancers-817200-Supplementary Materials3/Supplementary table S1.xlsx
- cancers-817200-Supplementary Materials3/Supplementary Table S2.xlsx
- cancers-817200-Supplementary Materials3/Supplementary Table S3.xlsx
- cancers-817200-Supplementary Materials3/Supplementary Table S4.xlsx
- cancers-817200-Supplementary Materials3/Supplementary Table S5.xlsx
- cancers-817200-Supplementary Materials3/Supplemtentary Table S6.xlsx
