# Supplementary material for: Rare Tumor-Normal Matched Whole Exome Sequencing Identifies Novel Genomic Pathogenic Germline and Somatic Aberrations
Source: Cancers (Basel). 2020 Jun 18;12(6):1618. doi: 10.3390/cancers12061618 (PMC7352311; doi:10.3390/cancers12061618)
Supplement: Supplementary file 1 [file cancers-12-01618-s001.zip › cancers-817200-Supplementary Materials3/Supplementary Table S3.xlsx]

## Sheet: Oncogene list
ensembl_gene_id	external_gene_name	gene_biotype	description	chromosome_name	start_position	end_position
ENSG00000184640	2020-09-09	protein_coding	septin 9 [Source:HGNC Symbol;Acc:7323]	17	75276651	75496678
ENSG00000097007	ABL1	protein_coding	c-abl oncogene 1, non-receptor tyrosine kinase [Source:HGNC Symbol;Acc:76]	9	133589333	133763062
ENSG00000143322	ABL2	protein_coding	c-abl oncogene 2, non-receptor tyrosine kinase [Source:HGNC Symbol;Acc:77]	1	179068462	179198819
ENSG00000130402	ACTN4	protein_coding	actinin, alpha 4 [Source:HGNC Symbol;Acc:166]	19	39138289	39222223
ENSG00000042980	ADAM28	protein_coding	ADAM metallopeptidase domain 28 [Source:HGNC Symbol;Acc:206]	8	24151553	24216531
ENSG00000168615	ADAM9	protein_coding	ADAM metallopeptidase domain 9 [Source:HGNC Symbol;Acc:216]	8	38854388	38962663
ENSG00000100077	ADRBK2	protein_coding	adrenergic, beta, receptor kinase 2 [Source:HGNC Symbol;Acc:290]	22	25960816	26125261
ENSG00000172493	AFF1	protein_coding	AF4/FMR2 family, member 1 [Source:HGNC Symbol;Acc:7135]	4	87856154	88062206
ENSG00000144218	AFF3	protein_coding	AF4/FMR2 family, member 3 [Source:HGNC Symbol;Acc:6473]	2	100162323	100759201
ENSG00000135439	AGAP2	protein_coding	ArfGAP with GTPase domain, ankyrin repeat and PH domain 2 [Source:HGNC Symbol;Acc:16921]	12	58118980	58135940
ENSG00000173744	AGFG1	protein_coding	ArfGAP with FG repeats 1 [Source:HGNC Symbol;Acc:5175]	2	228336868	228425930
ENSG00000158669	AGPAT6	protein_coding	1-acylglycerol-3-phosphate O-acyltransferase 6 [Source:HGNC Symbol;Acc:20880]	8	41434706	41482520
ENSG00000188157	AGRN	protein_coding	agrin [Source:HGNC Symbol;Acc:329]	1	955503	991496
ENSG00000168710	AHCYL1	protein_coding	adenosylhomocysteinase-like 1 [Source:HGNC Symbol;Acc:344]	1	110527308	110566357
ENSG00000135541	AHI1	protein_coding	Abelson helper integration site 1 [Source:HGNC Symbol;Acc:21575]	6	135604670	135818914
ENSG00000106305	AIMP2	protein_coding	aminoacyl tRNA synthetase complex-interacting multifunctional protein 2 [Source:HGNC Symbol;Acc:20609]	7	6048876	6063465
ENSG00000170776	AKAP13	protein_coding	A kinase (PRKA) anchor protein 13 [Source:HGNC Symbol;Acc:371]	15	85923802	86292586
ENSG00000127914	AKAP9	protein_coding	A kinase (PRKA) anchor protein 9 [Source:HGNC Symbol;Acc:379]	7	91570181	91739987
ENSG00000135334	AKIRIN2	protein_coding	akirin 2 [Source:HGNC Symbol;Acc:21407]	6	88384790	88411927
ENSG00000142208	AKT1	protein_coding	v-akt murine thymoma viral oncogene homolog 1 [Source:HGNC Symbol;Acc:391]	14	105235686	105262088
ENSG00000105221	AKT2	protein_coding	v-akt murine thymoma viral oncogene homolog 2 [Source:HGNC Symbol;Acc:392]	19	40736224	40791443
ENSG00000166971	AKTIP	protein_coding	AKT interacting protein [Source:HGNC Symbol;Acc:16710]	16	53524952	53538323
ENSG00000165092	ALDH1A1	protein_coding	aldehyde dehydrogenase 1 family, member A1 [Source:HGNC Symbol;Acc:402]	9	75515578	75695358
ENSG00000171094	ALK	protein_coding	anaplastic lymphoma receptor tyrosine kinase [Source:HGNC Symbol;Acc:427]	2	29415640	30144432
ENSG00000139223	ANP32D	protein_coding	acidic (leucine-rich) nuclear phosphoprotein 32 family, member D [Source:HGNC Symbol;Acc:16676]	12	48866448	48866843
ENSG00000240583	AQP1	protein_coding	aquaporin 1 (Colton blood group) [Source:HGNC Symbol;Acc:633]	7	30893010	30965131
ENSG00000169083	AR	protein_coding	androgen receptor [Source:HGNC Symbol;Acc:644]	X	66764465	66950461
ENSG00000078061	ARAF	protein_coding	v-raf murine sarcoma 3611 viral oncogene homolog [Source:HGNC Symbol;Acc:646]	X	47420516	47431307
ENSG00000076928	ARHGEF1	protein_coding	Rho guanine nucleotide exchange factor (GEF) 1 [Source:HGNC Symbol;Acc:681]	19	42387228	42434302
ENSG00000116584	ARHGEF2	protein_coding	Rho/Rac guanine nucleotide exchange factor (GEF) 2 [Source:HGNC Symbol;Acc:682]	1	155916630	155976861
ENSG00000050327	ARHGEF5	protein_coding	Rho guanine nucleotide exchange factor (GEF) 5 [Source:HGNC Symbol;Acc:13209]	7	144052381	144077725
ENSG00000116017	ARID3A	protein_coding	AT rich interactive domain 3A (BRIGHT-like) [Source:HGNC Symbol;Acc:3031]	19	925781	975939
ENSG00000139352	ASCL1	protein_coding	achaete-scute family bHLH transcription factor 1 [Source:HGNC Symbol;Acc:738]	12	103351464	103354294
ENSG00000169696	ASPSCR1	protein_coding	alveolar soft part sarcoma chromosome region, candidate 1 [Source:HGNC Symbol;Acc:13825]	17	79934683	79975282
ENSG00000123268	ATF1	protein_coding	activating transcription factor 1 [Source:HGNC Symbol;Acc:783]	12	51157493	51214905
ENSG00000162772	ATF3	protein_coding	activating transcription factor 3 [Source:HGNC Symbol;Acc:785]	1	212738676	212794119
ENSG00000087586	AURKA	protein_coding	aurora kinase A [Source:HGNC Symbol;Acc:11393]	20	54944445	54967393
ENSG00000167601	AXL	protein_coding	AXL receptor tyrosine kinase [Source:HGNC Symbol;Acc:905]	19	41725108	41767671
ENSG00000164929	BAALC	protein_coding	brain and acute leukemia, cytoplasmic [Source:HGNC Symbol;Acc:14333]	8	104152938	104242533
ENSG00000006453	BAIAP2L1	protein_coding	BAI1-associated protein 2-like 1 [Source:HGNC Symbol;Acc:21649]	7	97920963	98030380
ENSG00000172530	BANP	protein_coding	BTG3 associated nuclear protein [Source:HGNC Symbol;Acc:13450]	16	87982850	88110924
ENSG00000138376	BARD1	protein_coding	BRCA1 associated RING domain 1 [Source:HGNC Symbol;Acc:952]	2	215590370	215674428
ENSG00000087088	BAX	protein_coding	BCL2-associated X protein [Source:HGNC Symbol;Acc:959]	19	49458072	49465055
ENSG00000083123	BCKDHB	protein_coding	branched chain keto acid dehydrogenase E1, beta polypeptide [Source:HGNC Symbol;Acc:987]	6	80816364	81055987
ENSG00000119866	BCL11A	protein_coding	B-cell CLL/lymphoma 11A (zinc finger protein) [Source:HGNC Symbol;Acc:13221]	2	60678302	60780702
ENSG00000127152	BCL11B	protein_coding	B-cell CLL/lymphoma 11B (zinc finger protein) [Source:HGNC Symbol;Acc:13222]	14	99635624	99737861
ENSG00000171791	BCL2	protein_coding	B-cell CLL/lymphoma 2 [Source:HGNC Symbol;Acc:990]	18	60790579	60987361
ENSG00000140379	BCL2A1	protein_coding	BCL2-related protein A1 [Source:HGNC Symbol;Acc:991]	15	80253231	80263788
ENSG00000171552	BCL2L1	protein_coding	BCL2-like 1 [Source:HGNC Symbol;Acc:992]	20	30252255	30311792
ENSG00000126453	BCL2L12	protein_coding	BCL2-like 12 (proline rich) [Source:HGNC Symbol;Acc:13787]	19	50168823	50177173
ENSG00000069399	BCL3	protein_coding	B-cell CLL/lymphoma 3 [Source:HGNC Symbol;Acc:998]	19	45250962	45263301
ENSG00000113916	BCL6	protein_coding	B-cell CLL/lymphoma 6 [Source:HGNC Symbol;Acc:1001]	3	187439165	187463515
ENSG00000116128	BCL9	protein_coding	B-cell CLL/lymphoma 9 [Source:HGNC Symbol;Acc:1008]	1	147013182	147098017
ENSG00000186174	BCL9L	protein_coding	B-cell CLL/lymphoma 9-like [Source:HGNC Symbol;Acc:23688]	11	118764584	118796317
ENSG00000186716	BCR	protein_coding	breakpoint cluster region [Source:HGNC Symbol;Acc:1014]	22	23521891	23660224
ENSG00000110330	BIRC2	protein_coding	baculoviral IAP repeat containing 2 [Source:HGNC Symbol;Acc:590]	11	102217942	102249401
ENSG00000023445	BIRC3	protein_coding	baculoviral IAP repeat containing 3 [Source:HGNC Symbol;Acc:591]	11	102188215	102210134
ENSG00000089685	BIRC5	protein_coding	baculoviral IAP repeat containing 5 [Source:HGNC Symbol;Acc:593]	17	76210267	76221717
ENSG00000136573	BLK	protein_coding	B lymphoid tyrosine kinase [Source:HGNC Symbol;Acc:1057]	8	11351510	11422113
ENSG00000168283	BMI1	protein_coding	BMI1 polycomb ring finger oncogene [Source:HGNC Symbol;Acc:1066]	10	22610140	22620413
ENSG00000101144	BMP7	protein_coding	bone morphogenetic protein 7 [Source:HGNC Symbol;Acc:1074]	20	55743804	55841685
ENSG00000144857	BOC	protein_coding	BOC cell adhesion associated, oncogene regulated [Source:HGNC Symbol;Acc:17173]	3	112929850	113006303
ENSG00000157764	BRAF	protein_coding	v-raf murine sarcoma viral oncogene homolog B [Source:HGNC Symbol;Acc:1097]	7	140419127	140624564
ENSG00000141867	BRD4	protein_coding	bromodomain containing 4 [Source:HGNC Symbol;Acc:13575]	19	15347647	15443356
ENSG00000104221	BRF2	protein_coding	BRF2, RNA polymerase III transcription initiation factor 50 kDa subunit [Source:HGNC Symbol;Acc:17298]	8	37700786	37707422
ENSG00000158636	C11orf30	protein_coding	chromosome 11 open reading frame 30 [Source:HGNC Symbol;Acc:18071]	11	76155967	76264069
ENSG00000099991	CABIN1	protein_coding	calcineurin binding protein 1 [Source:HGNC Symbol;Acc:24187]	22	24407642	24574596
ENSG00000183049	CAMK1D	protein_coding	calcium/calmodulin-dependent protein kinase ID [Source:HGNC Symbol;Acc:19341]	10	12391481	12877545
ENSG00000042493	CAPG	protein_coding	capping protein (actin filament), gelsolin-like [Source:HGNC Symbol;Acc:1474]	2	85621871	85645555
ENSG00000198286	CARD11	protein_coding	caspase recruitment domain family, member 11 [Source:HGNC Symbol;Acc:16393]	7	2945775	3083579
ENSG00000105974	CAV1	protein_coding	caveolin 1, caveolae protein, 22kDa [Source:HGNC Symbol;Acc:1527]	7	116164839	116201233
ENSG00000067955	CBFB	protein_coding	core-binding factor, beta subunit [Source:HGNC Symbol;Acc:1539]	16	67063019	67134961
ENSG00000110395	CBL	protein_coding	Cbl proto-oncogene, E3 ubiquitin protein ligase [Source:HGNC Symbol;Acc:1541]	11	119076752	119178859
ENSG00000114423	CBLB	protein_coding	Cbl proto-oncogene B, E3 ubiquitin protein ligase [Source:HGNC Symbol;Acc:1542]	3	105374305	105588396
ENSG00000105879	CBLL1	protein_coding	Cbl proto-oncogene-like 1, E3 ubiquitin protein ligase [Source:HGNC Symbol;Acc:21225]	7	107384142	107402112
ENSG00000100307	CBX7	protein_coding	chromobox homolog 7 [Source:HGNC Symbol;Acc:1557]	22	39516172	39548679
ENSG00000141570	CBX8	protein_coding	chromobox homolog 8 [Source:HGNC Symbol;Acc:15962]	17	77765931	77775482
ENSG00000024862	CCDC28A	protein_coding	coiled-coil domain containing 28A [Source:HGNC Symbol;Acc:21098]	6	139094657	139114456
ENSG00000108091	CCDC6	protein_coding	coiled-coil domain containing 6 [Source:HGNC Symbol;Acc:18782]	10	61548521	61666414
ENSG00000134057	CCNB1	protein_coding	cyclin B1 [Source:HGNC Symbol;Acc:1579]	5	68462837	68474072
ENSG00000157456	CCNB2	protein_coding	cyclin B2 [Source:HGNC Symbol;Acc:1580]	15	59397277	59417244
ENSG00000110092	CCND1	protein_coding	cyclin D1 [Source:HGNC Symbol;Acc:1582]	11	69455855	69469242
ENSG00000105173	CCNE1	protein_coding	cyclin E1 [Source:HGNC Symbol;Acc:1589]	19	30302805	30315215
ENSG00000163660	CCNL1	protein_coding	cyclin L1 [Source:HGNC Symbol;Acc:20569]	3	156864297	156878549
ENSG00000164045	CDC25A	protein_coding	cell division cycle 25A [Source:HGNC Symbol;Acc:1725]	3	48198636	48229892
ENSG00000158402	CDC25C	protein_coding	cell division cycle 25C [Source:HGNC Symbol;Acc:1727]	5	137620954	137674044
ENSG00000096401	CDC5L	protein_coding	cell division cycle 5-like [Source:HGNC Symbol;Acc:1743]	6	44355262	44418163
ENSG00000094804	CDC6	protein_coding	cell division cycle 6 [Source:HGNC Symbol;Acc:1744]	17	38443885	38459171
ENSG00000039068	CDH1	protein_coding	cadherin 1, type 1, E-cadherin (epithelial) [Source:HGNC Symbol;Acc:1748]	16	68771128	68869451
ENSG00000079112	CDH17	protein_coding	cadherin 17, LI cadherin (liver-intestine) [Source:HGNC Symbol;Acc:1756]	8	95139399	95229531
ENSG00000170312	CDK1	protein_coding	cyclin-dependent kinase 1 [Source:HGNC Symbol;Acc:1722]	10	62538089	62554610
ENSG00000058091	CDK14	protein_coding	cyclin-dependent kinase 14 [Source:HGNC Symbol;Acc:8883]	7	90095738	90839905
ENSG00000135446	CDK4	protein_coding	cyclin-dependent kinase 4 [Source:HGNC Symbol;Acc:1773]	12	58141510	58149796
ENSG00000171450	CDK5R2	protein_coding	cyclin-dependent kinase 5, regulatory subunit 2 (p39) [Source:HGNC Symbol;Acc:1776]	2	219824377	219826876
ENSG00000105810	CDK6	protein_coding	cyclin-dependent kinase 6 [Source:HGNC Symbol;Acc:1777]	7	92234235	92465908
ENSG00000132964	CDK8	protein_coding	cyclin-dependent kinase 8 [Source:HGNC Symbol;Acc:1779]	13	26828276	26979375
ENSG00000124762	CDKN1A	protein_coding	cyclin-dependent kinase inhibitor 1A (p21, Cip1) [Source:HGNC Symbol;Acc:1784]	6	36644305	36655116
ENSG00000111276	CDKN1B	protein_coding	cyclin-dependent kinase inhibitor 1B (p27, Kip1) [Source:HGNC Symbol;Acc:1785]	12	12867992	12875305
ENSG00000100526	CDKN3	protein_coding	cyclin-dependent kinase inhibitor 3 [Source:HGNC Symbol;Acc:1791]	14	54863567	54886936
ENSG00000064309	CDON	protein_coding	cell adhesion associated, oncogene regulated [Source:HGNC Symbol;Acc:17104]	11	125825691	125933230
ENSG00000165556	CDX2	protein_coding	caudal type homeobox 2 [Source:HGNC Symbol;Acc:1806]	13	28536274	28545276
ENSG00000086548	CEACAM6	protein_coding	carcinoembryonic antigen-related cell adhesion molecule 6 (non-specific cross reacting antigen) [Source:HGNC Symbol;Acc:1818]	19	42254885	42276113
ENSG00000203760	CENPW	protein_coding	centromere protein W [Source:HGNC Symbol;Acc:21488]	6	126661320	126670021
ENSG00000003402	CFLAR	protein_coding	CASP8 and FADD-like apoptosis regulator [Source:HGNC Symbol;Acc:1876]	2	201980827	202041410
ENSG00000131778	CHD1L	protein_coding	chromodomain helicase DNA binding protein 1-like [Source:HGNC Symbol;Acc:1916]	1	146714291	146767443
ENSG00000204116	CHIC1	protein_coding	cysteine-rich hydrophobic domain 1 [Source:HGNC Symbol;Acc:1934]	X	72783036	72906937
ENSG00000134121	CHL1	protein_coding	cell adhesion molecule L1-like [Source:HGNC Symbol;Acc:1939]	3	238279	451090
ENSG00000173207	CKS1B	protein_coding	CDC28 protein kinase regulatory subunit 1B [Source:HGNC Symbol;Acc:19083]	1	154947129	154951725
ENSG00000182712	CMC4	protein_coding	C-x(9)-C motif containing 4 [Source:HGNC Symbol;Acc:35428]	X	154289897	154299637
ENSG00000188822	CNR2	protein_coding	cannabinoid receptor 2 (macrophage) [Source:HGNC Symbol;Acc:2160]	1	24197016	24285549
ENSG00000184144	CNTN2	protein_coding	contactin 2 (axonal) [Source:HGNC Symbol;Acc:2172]	1	205012325	205047627
ENSG00000141030	COPS3	protein_coding	COP9 signalosome subunit 3 [Source:HGNC Symbol;Acc:2239]	17	17150141	17184607
ENSG00000121022	COPS5	protein_coding	COP9 signalosome subunit 5 [Source:HGNC Symbol;Acc:2240]	8	67955314	67996018
ENSG00000118260	CREB1	protein_coding	cAMP responsive element binding protein 1 [Source:HGNC Symbol;Acc:2345]	2	208394461	208468155
ENSG00000167193	CRK	protein_coding	v-crk avian sarcoma virus CT10 oncogene homolog [Source:HGNC Symbol;Acc:2362]	17	1323983	1366456
ENSG00000099942	CRKL	protein_coding	v-crk avian sarcoma virus CT10 oncogene homolog-like [Source:HGNC Symbol;Acc:2363]	22	21271714	21308037
ENSG00000205755	CRLF2	protein_coding	cytokine receptor-like factor 2 [Source:HGNC Symbol;Acc:14281]	X	1314890	1331616
ENSG00000005469	CROT	protein_coding	carnitine O-octanoyltransferase [Source:HGNC Symbol;Acc:2366]	7	86974997	87029111
ENSG00000105662	CRTC1	protein_coding	CREB regulated transcription coactivator 1 [Source:HGNC Symbol;Acc:16062]	19	18794487	18893004
ENSG00000109846	CRYAB	protein_coding	crystallin, alpha B [Source:HGNC Symbol;Acc:2389]	11	111779289	111794446
ENSG00000184371	CSF1	protein_coding	colony stimulating factor 1 (macrophage) [Source:HGNC Symbol;Acc:2432]	1	110452864	110473614
ENSG00000182578	CSF1R	protein_coding	colony stimulating factor 1 receptor [Source:HGNC Symbol;Acc:2433]	5	149432854	149492935
ENSG00000108342	CSF3	protein_coding	colony stimulating factor 3 (granulocyte) [Source:HGNC Symbol;Acc:2438]	17	38171614	38174066
ENSG00000119535	CSF3R	protein_coding	colony stimulating factor 3 receptor (granulocyte) [Source:HGNC Symbol;Acc:2439]	1	36931644	36948879
ENSG00000101266	CSNK2A1	protein_coding	casein kinase 2, alpha 1 polypeptide [Source:HGNC Symbol;Acc:2457]	20	459116	524465
ENSG00000070770	CSNK2A2	protein_coding	casein kinase 2, alpha prime polypeptide [Source:HGNC Symbol;Acc:2459]	16	58191811	58231824
ENSG00000268940	CT45A1	protein_coding		X	134847185	134857354
ENSG00000175029	CTBP2	protein_coding	C-terminal binding protein 2 [Source:HGNC Symbol;Acc:2495]	10	126676421	126849739
ENSG00000118523	CTGF	protein_coding	connective tissue growth factor [Source:HGNC Symbol;Acc:2500]	6	132269316	132272513
ENSG00000168036	CTNNB1	protein_coding	catenin (cadherin-associated protein), beta 1, 88kDa [Source:HGNC Symbol;Acc:2514]	3	41236328	41301587
ENSG00000169862	CTNND2	protein_coding	catenin (cadherin-associated protein), delta 2 [Source:HGNC Symbol;Acc:2516]	5	10971952	11904155
ENSG00000101160	CTSZ	protein_coding	cathepsin Z [Source:HGNC Symbol;Acc:2547]	20	57570240	57582302
ENSG00000085733	CTTN	protein_coding	cortactin [Source:HGNC Symbol;Acc:3338]	11	70244510	70282690
ENSG00000139842	CUL4A	protein_coding	cullin 4A [Source:HGNC Symbol;Acc:2554]	13	113862552	113919399
ENSG00000044090	CUL7	protein_coding	cullin 7 [Source:HGNC Symbol;Acc:21024]	6	43005355	43021683
ENSG00000257923	CUX1	protein_coding	cut-like homeobox 1 [Source:HGNC Symbol;Acc:2557]	7	101458959	101927249
ENSG00000163739	CXCL1	protein_coding	chemokine (C-X-C motif) ligand 1 (melanoma growth stimulating activity, alpha) [Source:HGNC Symbol;Acc:4602]	4	74735110	74736959
ENSG00000081041	CXCL2	protein_coding	chemokine (C-X-C motif) ligand 2 [Source:HGNC Symbol;Acc:4603]	4	74962752	74965010
ENSG00000163734	CXCL3	protein_coding	chemokine (C-X-C motif) ligand 3 [Source:HGNC Symbol;Acc:4604]	4	74902306	74904524
ENSG00000121966	CXCR4	protein_coding	chemokine (C-X-C motif) receptor 4 [Source:HGNC Symbol;Acc:2561]	2	136871919	136875735
ENSG00000161544	CYGB	protein_coding	cytoglobin [Source:HGNC Symbol;Acc:16505]	17	74523438	74547257
ENSG00000019186	CYP24A1	protein_coding	cytochrome P450, family 24, subfamily A, polypeptide 1 [Source:HGNC Symbol;Acc:2602]	20	52769988	52790512
ENSG00000204209	DAXX	protein_coding	death-domain associated protein [Source:HGNC Symbol;Acc:2681]	6	33286335	33297046
ENSG00000161634	DCD	protein_coding	dermcidin [Source:HGNC Symbol;Acc:14669]	12	55038375	55042277
ENSG00000043093	DCUN1D1	protein_coding	DCN1, defective in cullin neddylation 1, domain containing 1 [Source:HGNC Symbol;Acc:18184]	3	182655862	182703741
ENSG00000134574	DDB2	protein_coding	damage-specific DNA binding protein 2, 48kDa [Source:HGNC Symbol;Acc:2718]	11	47236493	47260767
ENSG00000085788	DDHD2	protein_coding	DDHD domain containing 2 [Source:HGNC Symbol;Acc:29106]	8	38082736	38133076
ENSG00000175197	DDIT3	protein_coding	DNA-damage-inducible transcript 3 [Source:HGNC Symbol;Acc:2726]	12	57910371	57914300
ENSG00000110367	DDX6	protein_coding	DEAD (Asp-Glu-Ala-Asp) box helicase 6 [Source:HGNC Symbol;Acc:2747]	11	118620034	118661858
ENSG00000124795	DEK	protein_coding	DEK oncogene [Source:HGNC Symbol;Acc:2768]	6	18224099	18265054
ENSG00000083520	DIS3	protein_coding	DIS3 mitotic control homolog (S. cerevisiae) [Source:HGNC Symbol;Acc:20604]	13	73329540	73356234
ENSG00000105880	DLX5	protein_coding	distal-less homeobox 5 [Source:HGNC Symbol;Acc:2918]	7	96649704	96654409
ENSG00000112667	DNPH1	protein_coding	2'-deoxynucleoside 5'-phosphate N-hydrolase 1 [Source:HGNC Symbol;Acc:21218]	6	43193367	43197222
ENSG00000163530	DPPA2	protein_coding	developmental pluripotency associated 2 [Source:HGNC Symbol;Acc:19197]	3	109012635	109035364
ENSG00000121570	DPPA4	protein_coding	developmental pluripotency associated 4 [Source:HGNC Symbol;Acc:19200]	3	109044988	109056419
ENSG00000134757	DSG3	protein_coding	desmoglein 3 [Source:HGNC Symbol;Acc:3050]	18	29027758	29058665
ENSG00000081721	DUSP12	protein_coding	dual specificity phosphatase 12 [Source:HGNC Symbol;Acc:3067]	1	161719548	161727028
ENSG00000133878	DUSP26	protein_coding	dual specificity phosphatase 26 (putative) [Source:HGNC Symbol;Acc:28161]	8	33448856	33457624
ENSG00000101412	E2F1	protein_coding	E2F transcription factor 1 [Source:HGNC Symbol;Acc:3113]	20	32263489	32274210
ENSG00000112242	E2F3	protein_coding	E2F transcription factor 3 [Source:HGNC Symbol;Acc:3115]	6	20402398	20493941
ENSG00000133740	E2F5	protein_coding	E2F transcription factor 5, p130-binding [Source:HGNC Symbol;Acc:3119]	8	86089460	86129387
ENSG00000127884	ECHS1	protein_coding	enoyl CoA hydratase, short chain, 1, mitochondrial [Source:HGNC Symbol;Acc:3151]	10	135175984	135187193
ENSG00000114346	ECT2	protein_coding	epithelial cell transforming sequence 2 oncogene [Source:HGNC Symbol;Acc:3155]	3	172468472	172539264
ENSG00000156508	EEF1A1	protein_coding	eukaryotic translation elongation factor 1 alpha 1 [Source:HGNC Symbol;Acc:3189]	6	74225473	74233520
ENSG00000101210	EEF1A2	protein_coding	eukaryotic translation elongation factor 1 alpha 2 [Source:HGNC Symbol;Acc:3192]	20	62119366	62130505
ENSG00000104529	EEF1D	protein_coding	eukaryotic translation elongation factor 1 delta (guanine nucleotide exchange protein) [Source:HGNC Symbol;Acc:3211]	8	144661867	144681711
ENSG00000146648	EGFR	protein_coding	epidermal growth factor receptor [Source:HGNC Symbol;Acc:3236]	7	55086714	55324313
ENSG00000104408	EIF3E	protein_coding	eukaryotic translation initiation factor 3, subunit E [Source:HGNC Symbol;Acc:3277]	8	109213445	109447562
ENSG00000084623	EIF3I	protein_coding	eukaryotic translation initiation factor 3, subunit I [Source:HGNC Symbol;Acc:3272]	1	32687529	32697205
ENSG00000151247	EIF4E	protein_coding	eukaryotic translation initiation factor 4E [Source:HGNC Symbol;Acc:3287]	4	99792835	99851788
ENSG00000163577	EIF5A2	protein_coding	eukaryotic translation initiation factor 5A2 [Source:HGNC Symbol;Acc:3301]	3	170606204	170626482
ENSG00000066044	ELAVL1	protein_coding	ELAV like RNA binding protein 1 [Source:HGNC Symbol;Acc:3312]	19	8023463	8070543
ENSG00000102034	ELF4	protein_coding	E74-like factor 4 (ets domain transcription factor) [Source:HGNC Symbol;Acc:3319]	X	129198849	129244691
ENSG00000126767	ELK1	protein_coding	ELK1, member of ETS oncogene family [Source:HGNC Symbol;Acc:3321]	X	47494920	47510003
ENSG00000111145	ELK3	protein_coding	ELK3, ETS-domain protein (SRF accessory protein 2) [Source:HGNC Symbol;Acc:3325]	12	96588160	96663613
ENSG00000105656	ELL	protein_coding	elongation factor RNA polymerase II [Source:HGNC Symbol;Acc:23114]	19	18553473	18632937
ENSG00000143924	EML4	protein_coding	echinoderm microtubule associated protein like 4 [Source:HGNC Symbol;Acc:1316]	2	42396490	42559688
ENSG00000164778	EN2	protein_coding	engrailed homeobox 2 [Source:HGNC Symbol;Acc:3343]	7	155250824	155257526
ENSG00000187097	ENTPD5	protein_coding	ectonucleoside triphosphate diphosphohydrolase 5 [Source:HGNC Symbol;Acc:3367]	14	74424713	74486102
ENSG00000119888	EPCAM	protein_coding	epithelial cell adhesion molecule [Source:HGNC Symbol;Acc:11529]	2	47572297	47614740
ENSG00000142627	EPHA2	protein_coding	EPH receptor A2 [Source:HGNC Symbol;Acc:3386]	1	16450832	16482582
ENSG00000151491	EPS8	protein_coding	epidermal growth factor receptor pathway substrate 8 [Source:HGNC Symbol;Acc:3420]	12	15773092	16035263
ENSG00000187682	ERAS	protein_coding	ES cell expressed Ras [Source:HGNC Symbol;Acc:5174]	X	48687283	48688548
ENSG00000141736	ERBB2	protein_coding	v-erb-b2 avian erythroblastic leukemia viral oncogene homolog 2 [Source:HGNC Symbol;Acc:3430]	17	37844167	37886679
ENSG00000065361	ERBB3	protein_coding	v-erb-b2 avian erythroblastic leukemia viral oncogene homolog 3 [Source:HGNC Symbol;Acc:3431]	12	56473641	56497289
ENSG00000178568	ERBB4	protein_coding	v-erb-b2 avian erythroblastic leukemia viral oncogene homolog 4 [Source:HGNC Symbol;Acc:3432]	2	212240446	213403565
ENSG00000157554	ERG	protein_coding	v-ets avian erythroblastosis virus E26 oncogene homolog [Source:HGNC Symbol;Acc:3446]	21	39751949	40033704
ENSG00000113719	ERGIC1	protein_coding	endoplasmic reticulum-golgi intermediate compartment (ERGIC) 1 [Source:HGNC Symbol;Acc:29205]	5	172261278	172379688
ENSG00000242950	ERVW-1	protein_coding	endogenous retrovirus group W, member 1 [Source:HGNC Symbol;Acc:13525]	7	92097694	92107300
ENSG00000135476	ESPL1	protein_coding	extra spindle pole bodies homolog 1 (S. cerevisiae) [Source:HGNC Symbol;Acc:16856]	12	53662083	53687427
ENSG00000134954	ETS1	protein_coding	v-ets avian erythroblastosis virus E26 oncogene homolog 1 [Source:HGNC Symbol;Acc:3488]	11	128328656	128457453
ENSG00000157557	ETS2	protein_coding	v-ets avian erythroblastosis virus E26 oncogene homolog 2 [Source:HGNC Symbol;Acc:3489]	21	40177231	40196879
ENSG00000006468	ETV1	protein_coding	ets variant 1 [Source:HGNC Symbol;Acc:3490]	7	13930853	14031050
ENSG00000117036	ETV3	protein_coding	ets variant 3 [Source:HGNC Symbol;Acc:3492]	1	157090983	157108266
ENSG00000175832	ETV4	protein_coding	ets variant 4 [Source:HGNC Symbol;Acc:3493]	17	41605212	41656988
ENSG00000139083	ETV6	protein_coding	ets variant 6 [Source:HGNC Symbol;Acc:3495]	12	11802788	12048336
ENSG00000126860	EVI2A	protein_coding	ecotropic viral integration site 2A [Source:HGNC Symbol;Acc:3499]	17	29644578	29648902
ENSG00000067208	EVI5	protein_coding	ecotropic viral integration site 5 [Source:HGNC Symbol;Acc:3501]	1	92974253	93257961
ENSG00000182944	EWSR1	protein_coding	EWS RNA-binding protein 1 [Source:HGNC Symbol;Acc:3508]	22	29663998	29696515
ENSG00000106462	EZH2	protein_coding	enhancer of zeste homolog 2 (Drosophila) [Source:HGNC Symbol;Acc:3527]	7	148504475	148581413
ENSG00000160767	FAM189B	protein_coding	family with sequence similarity 189, member B [Source:HGNC Symbol;Acc:1233]	1	155216996	155225274
ENSG00000196550	FAM72A	protein_coding	family with sequence similarity 72, member A [Source:HGNC Symbol;Acc:24044]	1	206136916	206155151
ENSG00000101447	FAM83D	protein_coding	family with sequence similarity 83, member D [Source:HGNC Symbol;Acc:16122]	20	37554955	37581703
ENSG00000169710	FASN	protein_coding	fatty acid synthase [Source:HGNC Symbol;Acc:3594]	17	80036214	80056208
ENSG00000160752	FDPS	protein_coding	farnesyl diphosphate synthase [Source:HGNC Symbol;Acc:3631]	1	155278539	155290457
ENSG00000182511	FES	protein_coding	feline sarcoma oncogene [Source:HGNC Symbol;Acc:3657]	15	91426925	91439006
ENSG00000163497	FEV	protein_coding	FEV (ETS oncogene family) [Source:HGNC Symbol;Acc:18562]	2	219845809	219850379
ENSG00000128610	FEZF1	protein_coding	FEZ family zinc finger 1 [Source:HGNC Symbol;Acc:22788]	7	121941448	121950745
ENSG00000070193	FGF10	protein_coding	fibroblast growth factor 10 [Source:HGNC Symbol;Acc:3666]	5	44303646	44389808
ENSG00000186895	FGF3	protein_coding	fibroblast growth factor 3 [Source:HGNC Symbol;Acc:3681]	11	69624992	69633792
ENSG00000075388	FGF4	protein_coding	fibroblast growth factor 4 [Source:HGNC Symbol;Acc:3682]	11	69587797	69590171
ENSG00000138675	FGF5	protein_coding	fibroblast growth factor 5 [Source:HGNC Symbol;Acc:3683]	4	81187753	81257834
ENSG00000111241	FGF6	protein_coding	fibroblast growth factor 6 [Source:HGNC Symbol;Acc:3684]	12	4537321	4554780
ENSG00000107831	FGF8	protein_coding	fibroblast growth factor 8 (androgen-induced) [Source:HGNC Symbol;Acc:3686]	10	103529899	103535854
ENSG00000077782	FGFR1	protein_coding	fibroblast growth factor receptor 1 [Source:HGNC Symbol;Acc:3688]	8	38268656	38326352
ENSG00000213066	FGFR1OP	protein_coding	FGFR1 oncogene partner [Source:HGNC Symbol;Acc:17012]	6	167412670	167466201
ENSG00000066468	FGFR2	protein_coding	fibroblast growth factor receptor 2 [Source:HGNC Symbol;Acc:3689]	10	123237848	123357972
ENSG00000068078	FGFR3	protein_coding	fibroblast growth factor receptor 3 [Source:HGNC Symbol;Acc:3690]	4	1795034	1810599
ENSG00000160867	FGFR4	protein_coding	fibroblast growth factor receptor 4 [Source:HGNC Symbol;Acc:3691]	5	176513887	176525145
ENSG00000000938	FGR	protein_coding	feline Gardner-Rasheed sarcoma viral oncogene homolog [Source:HGNC Symbol;Acc:3697]	1	27938575	27961788
ENSG00000115641	FHL2	protein_coding	four and a half LIM domains 2 [Source:HGNC Symbol;Acc:3703]	2	105974169	106054970
ENSG00000145216	FIP1L1	protein_coding	factor interacting with PAPOLA and CPSF1 [Source:HGNC Symbol;Acc:19124]	4	54243810	55161439
ENSG00000151702	FLI1	protein_coding	Fli-1 proto-oncogene, ETS transcription factor [Source:HGNC Symbol;Acc:3749]	11	128556430	128683162
ENSG00000122025	FLT3	protein_coding	fms-related tyrosine kinase 3 [Source:HGNC Symbol;Acc:3765]	13	28577411	28674729
ENSG00000075420	FNDC3B	protein_coding	fibronectin type III domain containing 3B [Source:HGNC Symbol;Acc:24670]	3	171757418	172119455
ENSG00000170345	FOS	protein_coding	FBJ murine osteosarcoma viral oncogene homolog [Source:HGNC Symbol;Acc:3796]	14	75745477	75748933
ENSG00000175592	FOSL1	protein_coding	FOS-like antigen 1 [Source:HGNC Symbol;Acc:13718]	11	65659520	65668044
ENSG00000129514	FOXA1	protein_coding	forkhead box A1 [Source:HGNC Symbol;Acc:5021]	14	38059189	38069245
ENSG00000176165	FOXG1	protein_coding	forkhead box G1 [Source:HGNC Symbol;Acc:3811]	14	29235050	29238870
ENSG00000111206	FOXM1	protein_coding	forkhead box M1 [Source:HGNC Symbol;Acc:3818]	12	2966847	2986206
ENSG00000150907	FOXO1	protein_coding	forkhead box O1 [Source:HGNC Symbol;Acc:3819]	13	41129804	41240734
ENSG00000114861	FOXP1	protein_coding	forkhead box P1 [Source:HGNC Symbol;Acc:3823]	3	71003844	71633140
ENSG00000164379	FOXQ1	protein_coding	forkhead box Q1 [Source:HGNC Symbol;Acc:20951]	6	1312675	1314992
ENSG00000165879	FRAT1	protein_coding	frequently rearranged in advanced T-cell lymphomas [Source:HGNC Symbol;Acc:3944]	10	99079022	99081672
ENSG00000162613	FUBP1	protein_coding	far upstream element (FUSE) binding protein 1 [Source:HGNC Symbol;Acc:4004]	1	78409740	78444794
ENSG00000089280	FUS	protein_coding	fused in sarcoma [Source:HGNC Symbol;Acc:4010]	16	31191431	31203127
ENSG00000010810	FYN	protein_coding	FYN oncogene related to SRC, FGR, YES [Source:HGNC Symbol;Acc:4037]	6	111981535	112194655
ENSG00000180340	FZD2	protein_coding	frizzled family receptor 2 [Source:HGNC Symbol;Acc:4040]	17	42634925	42636907
ENSG00000033327	GAB2	protein_coding	GRB2-associated binding protein 2 [Source:HGNC Symbol;Acc:14458]	11	77926343	78129394
ENSG00000164574	GALNT10	protein_coding	UDP-N-acetyl-alpha-D-galactosamine:polypeptide N-acetylgalactosaminyltransferase 10 (GalNAc-T10) [Source:HGNC Symbol;Acc:19873]	5	153570290	153800544
ENSG00000182687	GALR2	protein_coding	galanin receptor 2 [Source:HGNC Symbol;Acc:4133]	17	74070875	74073622
ENSG00000102145	GATA1	protein_coding	GATA binding protein 1 (globin transcription factor 1) [Source:HGNC Symbol;Acc:4170]	X	48644962	48652716
ENSG00000141448	GATA6	protein_coding	GATA binding protein 6 [Source:HGNC Symbol;Acc:4174]	18	19749404	19782491
ENSG00000162676	GFI1	protein_coding	growth factor independent 1 transcription repressor [Source:HGNC Symbol;Acc:4237]	1	92940319	92952433
ENSG00000165702	GFI1B	protein_coding	growth factor independent 1B transcription repressor [Source:HGNC Symbol;Acc:4238]	9	135820932	135867083
ENSG00000111087	GLI1	protein_coding	GLI family zinc finger 1 [Source:HGNC Symbol;Acc:4317]	12	57853918	57866045
ENSG00000074047	GLI2	protein_coding	GLI family zinc finger 2 [Source:HGNC Symbol;Acc:4318]	2	121493199	121750229
ENSG00000106571	GLI3	protein_coding	GLI family zinc finger 3 [Source:HGNC Symbol;Acc:4319]	7	42000548	42277469
ENSG00000124767	GLO1	protein_coding	glyoxalase I [Source:HGNC Symbol;Acc:4323]	6	38643701	38670917
ENSG00000112312	GMNN	protein_coding	geminin, DNA replication inhibitor [Source:HGNC Symbol;Acc:17493]	6	24775159	24786327
ENSG00000146535	GNA12	protein_coding	guanine nucleotide binding protein (G protein) alpha 12 [Source:HGNC Symbol;Acc:4380]	7	2767746	2883958
ENSG00000120063	GNA13	protein_coding	guanine nucleotide binding protein (G protein), alpha 13 [Source:HGNC Symbol;Acc:4381]	17	63006833	63052957
ENSG00000114353	GNAI2	protein_coding	guanine nucleotide binding protein (G protein), alpha inhibiting activity polypeptide 2 [Source:HGNC Symbol;Acc:4385]	3	50263724	50296787
ENSG00000156052	GNAQ	protein_coding	guanine nucleotide binding protein (G protein), q polypeptide [Source:HGNC Symbol;Acc:4390]	9	80331003	80646374
ENSG00000087460	GNAS	protein_coding	GNAS complex locus [Source:HGNC Symbol;Acc:4392]	20	57414773	57486247
ENSG00000113384	GOLPH3	protein_coding	golgi phosphoprotein 3 (coat-protein) [Source:HGNC Symbol;Acc:15452]	5	32124810	32174456
ENSG00000047932	GOPC	protein_coding	golgi-associated PDZ and coiled-coil motif containing [Source:HGNC Symbol;Acc:17643]	6	117639374	117923691
ENSG00000150625	GPM6A	protein_coding	glycoprotein M6A [Source:HGNC Symbol;Acc:4460]	4	176554085	176923815
ENSG00000046653	GPM6B	protein_coding	glycoprotein M6B [Source:HGNC Symbol;Acc:4461]	X	13789150	13956757
ENSG00000153292	GPR110	protein_coding	G protein-coupled receptor 110 [Source:HGNC Symbol;Acc:18990]	6	46965440	47010099
ENSG00000183484	GPR132	protein_coding	G protein-coupled receptor 132 [Source:HGNC Symbol;Acc:17482]	14	105515728	105531782
ENSG00000166923	GREM1	protein_coding	gremlin 1, DAN family BMP antagonist [Source:HGNC Symbol;Acc:2001]	15	33010175	33026870
ENSG00000152822	GRM1	protein_coding	glutamate receptor, metabotropic 1 [Source:HGNC Symbol;Acc:4593]	6	146348782	146758734
ENSG00000105723	GSK3A	protein_coding	glycogen synthase kinase 3 alpha [Source:HGNC Symbol;Acc:4616]	19	42734338	42746777
ENSG00000105509	HAS1	protein_coding	hyaluronan synthase 1 [Source:HGNC Symbol;Acc:4818]	19	52216365	52227247
ENSG00000143575	HAX1	protein_coding	HCLS1 associated protein X-1 [Source:HGNC Symbol;Acc:16915]	1	154244987	154248351
ENSG00000116478	HDAC1	protein_coding	histone deacetylase 1 [Source:HGNC Symbol;Acc:4852]	1	32757687	32799236
ENSG00000167674	HDGFRP2	protein_coding	Hepatoma-derived growth factor-related protein 2 [Source:UniProtKB/Swiss-Prot;Acc:Q7Z4V5]	19	4472284	4502223
ENSG00000144485	HES6	protein_coding	hes family bHLH transcription factor 6 [Source:HGNC Symbol;Acc:18254]	2	239146908	239149303
ENSG00000152804	HHEX	protein_coding	hematopoietically expressed homeobox [Source:HGNC Symbol;Acc:4901]	10	94447945	94455403
ENSG00000108924	HLF	protein_coding	hepatic leukemia factor [Source:HGNC Symbol;Acc:4977]	17	53342373	53402426
ENSG00000137309	HMGA1	protein_coding	high mobility group AT-hook 1 [Source:HGNC Symbol;Acc:5010]	6	34204650	34214008
ENSG00000149948	HMGA2	protein_coding	high mobility group AT-hook 2 [Source:HGNC Symbol;Acc:5009]	12	66217911	66360075
ENSG00000198157	HMGN5	protein_coding	high mobility group nucleosome binding domain 5 [Source:HGNC Symbol;Acc:8013]	X	80369200	80457441
ENSG00000135486	HNRNPA1	protein_coding	heterogeneous nuclear ribonucleoprotein A1 [Source:HGNC Symbol;Acc:5031]	12	54673977	54680872
ENSG00000105991	HOXA1	protein_coding	homeobox A1 [Source:HGNC Symbol;Acc:5099]	7	27132612	27135615
ENSG00000078399	HOXA9	protein_coding	homeobox A9 [Source:HGNC Symbol;Acc:5109]	7	27202054	27210117
ENSG00000128714	HOXD13	protein_coding	homeobox D13 [Source:HGNC Symbol;Acc:5136]	2	176957619	176960666
ENSG00000128709	HOXD9	protein_coding	homeobox D9 [Source:HGNC Symbol;Acc:5140]	2	176987088	176989853
ENSG00000174775	HRAS	protein_coding	Harvey rat sarcoma viral oncogene homolog [Source:HGNC Symbol;Acc:5173]	11	532242	537287
ENSG00000204389	HSPA1A	protein_coding	heat shock 70kDa protein 1A [Source:HGNC Symbol;Acc:5232]	6	31783291	31785723
ENSG00000170606	HSPA4	protein_coding	heat shock 70kDa protein 4 [Source:HGNC Symbol;Acc:5237]	5	132387654	132442141
ENSG00000044574	HSPA5	protein_coding	heat shock 70kDa protein 5 (glucose-regulated protein, 78kDa) [Source:HGNC Symbol;Acc:5238]	9	127997132	128003609
ENSG00000106211	HSPB1	protein_coding	heat shock 27kDa protein 1 [Source:HGNC Symbol;Acc:5246]	7	75931861	75933612
ENSG00000125968	ID1	protein_coding	inhibitor of DNA binding 1, dominant negative helix-loop-helix protein [Source:HGNC Symbol;Acc:5360]	20	30193086	30194318
ENSG00000115738	ID2	protein_coding	inhibitor of DNA binding 2, dominant negative helix-loop-helix protein [Source:HGNC Symbol;Acc:5361]	2	8818975	8824583
ENSG00000138413	IDH1	protein_coding	isocitrate dehydrogenase 1 (NADP+), soluble [Source:HGNC Symbol;Acc:5382]	2	209100951	209130798
ENSG00000111537	IFNG	protein_coding	interferon, gamma [Source:HGNC Symbol;Acc:5438]	12	68548548	68553527
ENSG00000140443	IGF1R	protein_coding	insulin-like growth factor 1 receptor [Source:HGNC Symbol;Acc:5465]	15	99192200	99507759
ENSG00000167244	IGF2	protein_coding	insulin-like growth factor 2 (somatomedin A) [Source:HGNC Symbol;Acc:5466]	11	2150342	2170833
ENSG00000159217	IGF2BP1	protein_coding	insulin-like growth factor 2 mRNA binding protein 1 [Source:HGNC Symbol;Acc:28866]	17	47074774	47133012
ENSG00000263528	IKBKE	protein_coding	inhibitor of kappa light polypeptide gene enhancer in B-cells, kinase epsilon [Source:HGNC Symbol;Acc:14552]	1	206643586	206670223
ENSG00000185811	IKZF1	protein_coding	IKAROS family zinc finger 1 (Ikaros) [Source:HGNC Symbol;Acc:13176]	7	50343720	50472799
ENSG00000168685	IL7R	protein_coding	interleukin 7 receptor [Source:HGNC Symbol;Acc:6024]	5	35852797	35879705
ENSG00000166333	ILK	protein_coding	integrin-linked kinase [Source:HGNC Symbol;Acc:6040]	11	6624961	6632102
ENSG00000165458	INPPL1	protein_coding	inositol polyphosphate phosphatase-like 1 [Source:HGNC Symbol;Acc:6080]	11	71934745	71950149
ENSG00000164880	INTS1	protein_coding	integrator complex subunit 1 [Source:HGNC Symbol;Acc:24555]	7	1509913	1545489
ENSG00000108506	INTS2	protein_coding	integrator complex subunit 2 [Source:HGNC Symbol;Acc:29241]	17	59942731	60005377
ENSG00000143624	INTS3	protein_coding	integrator complex subunit 3 [Source:HGNC Symbol;Acc:26153]	1	153700543	153746555
ENSG00000149262	INTS4	protein_coding	integrator complex subunit 4 [Source:HGNC Symbol;Acc:25048]	11	77589766	77705724
ENSG00000185085	INTS5	protein_coding	integrator complex subunit 5 [Source:HGNC Symbol;Acc:29352]	11	62414320	62420774
ENSG00000143493	INTS7	protein_coding	integrator complex subunit 7 [Source:HGNC Symbol;Acc:24484]	1	212113741	212208884
ENSG00000164941	INTS8	protein_coding	integrator complex subunit 8 [Source:HGNC Symbol;Acc:26048]	8	95825539	95893974
ENSG00000168310	IRF2	protein_coding	interferon regulatory factor 2 [Source:HGNC Symbol;Acc:6117]	4	185308867	185395734
ENSG00000137265	IRF4	protein_coding	interferon regulatory factor 4 [Source:HGNC Symbol;Acc:6119]	6	391739	411447
ENSG00000102794	IRG1	protein_coding	immunoresponsive 1 homolog (mouse) [Source:HGNC Symbol;Acc:33904]	13	77522632	77532777
ENSG00000185950	IRS2	protein_coding	insulin receptor substrate 2 [Source:HGNC Symbol;Acc:6126]	13	110406184	110438915
ENSG00000182149	IST1	protein_coding	increased sodium tolerance 1 homolog (yeast) [Source:HGNC Symbol;Acc:28977]	16	71879899	71962913
ENSG00000005884	ITGA3	protein_coding	integrin, alpha 3 (antigen CD49C, alpha 3 subunit of VLA-3 receptor) [Source:HGNC Symbol;Acc:6139]	17	48133332	48167845
ENSG00000113263	ITK	protein_coding	IL2-inducible T-cell kinase [Source:HGNC Symbol;Acc:6171]	5	156569944	156682201
ENSG00000162434	JAK1	protein_coding	Janus kinase 1 [Source:HGNC Symbol;Acc:6190]	1	65298912	65432187
ENSG00000096968	JAK2	protein_coding	Janus kinase 2 [Source:HGNC Symbol;Acc:6192]	9	4985033	5128183
ENSG00000177606	JUN	protein_coding	jun proto-oncogene [Source:HGNC Symbol;Acc:6204]	1	59246465	59249785
ENSG00000171223	JUNB	protein_coding	jun B proto-oncogene [Source:HGNC Symbol;Acc:6205]	19	12902310	12904124
ENSG00000130522	JUND	protein_coding	jun D proto-oncogene [Source:HGNC Symbol;Acc:6206]	19	18390563	18392432
ENSG00000173801	JUP	protein_coding	junction plakoglobin [Source:HGNC Symbol;Acc:6207]	17	39775692	39943183
ENSG00000083168	KAT6A	protein_coding	K(lysine) acetyltransferase 6A [Source:HGNC Symbol;Acc:13013]	8	41786997	41909508
ENSG00000173120	KDM2A	protein_coding	lysine (K)-specific demethylase 2A [Source:HGNC Symbol;Acc:13606]	11	66886740	67025558
ENSG00000107077	KDM4C	protein_coding	lysine (K)-specific demethylase 4C [Source:HGNC Symbol;Acc:17071]	9	6720863	7175648
ENSG00000117139	KDM5B	protein_coding	lysine (K)-specific demethylase 5B [Source:HGNC Symbol;Acc:18039]	1	202696526	202778598
ENSG00000166803	KIAA0101	protein_coding	KIAA0101 [Source:HGNC Symbol;Acc:28961]	15	64657193	64679886
ENSG00000163507	KIAA1524	protein_coding	KIAA1524 [Source:HGNC Symbol;Acc:29302]	3	108268716	108308491
ENSG00000118193	KIF14	protein_coding	kinesin family member 14 [Source:HGNC Symbol;Acc:19181]	1	200520628	200589862
ENSG00000157404	KIT	protein_coding	v-kit Hardy-Zuckerman 4 feline sarcoma viral oncogene homolog [Source:HGNC Symbol;Acc:6342]	4	55524085	55606881
ENSG00000127528	KLF2	protein_coding	Kruppel-like factor 2 [Source:HGNC Symbol;Acc:6347]	19	16435628	16438685
ENSG00000136826	KLF4	protein_coding	Kruppel-like factor 4 (gut) [Source:HGNC Symbol;Acc:6348]	9	110247133	110252763
ENSG00000102554	KLF5	protein_coding	Kruppel-like factor 5 (intestinal) [Source:HGNC Symbol;Acc:6349]	13	73629114	73651676
ENSG00000067082	KLF6	protein_coding	Kruppel-like factor 6 [Source:HGNC Symbol;Acc:2235]	10	3818188	3827473
ENSG00000102349	KLF8	protein_coding	Kruppel-like factor 8 [Source:HGNC Symbol;Acc:6351]	X	56258854	56314322
ENSG00000118058	KMT2A	protein_coding	lysine (K)-specific methyltransferase 2A [Source:HGNC Symbol;Acc:7132]	11	118307205	118397539
ENSG00000133703	KRAS	protein_coding	Kirsten rat sarcoma viral oncogene homolog [Source:HGNC Symbol;Acc:6407]	12	25357723	25403870
ENSG00000171435	KSR2	protein_coding	kinase suppressor of ras 2 [Source:HGNC Symbol;Acc:18610]	12	117890817	118406788
ENSG00000134248	LAMTOR5	protein_coding	late endosomal/lysosomal adaptor, MAPK and MTOR activator 5 [Source:HGNC Symbol;Acc:17955]	1	110943871	110950564
ENSG00000104341	LAPTM4B	protein_coding	lysosomal protein transmembrane 4 beta [Source:HGNC Symbol;Acc:13646]	8	98787285	98865241
ENSG00000182866	LCK	protein_coding	lymphocyte-specific protein tyrosine kinase [Source:HGNC Symbol;Acc:6524]	1	32716840	32751766
ENSG00000148346	LCN2	protein_coding	lipocalin 2 [Source:HGNC Symbol;Acc:6526]	9	130911350	130915734
ENSG00000111716	LDHB	protein_coding	lactate dehydrogenase B [Source:HGNC Symbol;Acc:6541]	12	21788276	21910791
ENSG00000138795	LEF1	protein_coding	lymphoid enhancer-binding factor 1 [Source:HGNC Symbol;Acc:6551]	4	108968701	109090112
ENSG00000050426	LETMD1	protein_coding	LETM1 domain containing 1 [Source:HGNC Symbol;Acc:24241]	12	51441745	51454207
	LHX1			17	35294084	35301917
ENSG00000131914	LIN28A	protein_coding	lin-28 homolog A (C. elegans) [Source:HGNC Symbol;Acc:15986]	1	26737269	26756213
ENSG00000187772	LIN28B	protein_coding	lin-28 homolog B (C. elegans) [Source:HGNC Symbol;Acc:32207]	6	105404923	105531207
ENSG00000166407	LMO1	protein_coding	LIM domain only 1 (rhombotin 1) [Source:HGNC Symbol;Acc:6641]	11	8245851	8290263
ENSG00000135363	LMO2	protein_coding	LIM domain only 2 (rhombotin-like 1) [Source:HGNC Symbol;Acc:6642]	11	33880122	33913836
ENSG00000048540	LMO3	protein_coding	LIM domain only 3 (rhombotin-like 2) [Source:HGNC Symbol;Acc:6643]	12	16701307	16763528
ENSG00000143013	LMO4	protein_coding	LIM domain only 4 [Source:HGNC Symbol;Acc:6644]	1	87794151	87814606
ENSG00000136944	LMX1B	protein_coding	LIM homeobox transcription factor 1, beta [Source:HGNC Symbol;Acc:6654]	9	129376722	129463311
ENSG00000175324	LSM1	protein_coding	LSM1 homolog, U6 small nuclear RNA associated (S. cerevisiae) [Source:HGNC Symbol;Acc:20472]	8	38020839	38034248
ENSG00000183742	MACC1	protein_coding	metastasis associated in colon cancer 1 [Source:HGNC Symbol;Acc:30215]	7	20174278	20257027
ENSG00000133315	MACROD1	protein_coding	MACRO domain containing 1 [Source:HGNC Symbol;Acc:29598]	11	63766030	63933578
ENSG00000178573	MAF	protein_coding	v-maf avian musculoaponeurotic fibrosarcoma oncogene homolog [Source:HGNC Symbol;Acc:6776]	16	79619740	79634611
ENSG00000182759	MAFA	protein_coding	v-maf avian musculoaponeurotic fibrosarcoma oncogene homolog A [Source:HGNC Symbol;Acc:23145]	8	144501352	144512576
ENSG00000204103	MAFB	protein_coding	v-maf avian musculoaponeurotic fibrosarcoma oncogene homolog B [Source:HGNC Symbol;Acc:6408]	20	39314488	39317880
ENSG00000185247	MAGEA11	protein_coding	melanoma antigen family A, 11 [Source:HGNC Symbol;Acc:6798]	X	148769894	148798926
ENSG00000172175	MALT1	protein_coding	mucosa associated lymphoid tissue lymphoma translocation gene 1 [Source:HGNC Symbol;Acc:6819]	18	56338618	56417371
ENSG00000184384	MAML2	protein_coding	mastermind-like 2 (Drosophila) [Source:HGNC Symbol;Acc:16259]	11	95709762	96076344
ENSG00000135341	MAP3K7	protein_coding	mitogen-activated protein kinase kinase kinase 7 [Source:HGNC Symbol;Acc:6859]	6	91223292	91296764
ENSG00000107968	MAP3K8	protein_coding	mitogen-activated protein kinase kinase kinase 8 [Source:HGNC Symbol;Acc:6860]	10	30722866	30750762
ENSG00000101367	MAPRE1	protein_coding	microtubule-associated protein, RP/EB family, member 1 [Source:HGNC Symbol;Acc:6890]	20	31407699	31438211
ENSG00000130368	MAS1	protein_coding	MAS1 oncogene [Source:HGNC Symbol;Acc:6899]	6	160327974	160329108
ENSG00000141644	MBD1	protein_coding	methyl-CpG binding domain protein 1 [Source:HGNC Symbol;Acc:6916]	18	47793252	47808144
ENSG00000171444	MCC	protein_coding	mutated in colorectal cancers [Source:HGNC Symbol;Acc:6935]	5	112357796	112824527
ENSG00000101977	MCF2	protein_coding	MCF.2 cell line derived transforming sequence [Source:HGNC Symbol;Acc:6940]	X	138663929	138790386
ENSG00000126217	MCF2L	protein_coding	MCF.2 cell line derived transforming sequence-like [Source:HGNC Symbol;Acc:14576]	13	113548692	113754053
ENSG00000143384	MCL1	protein_coding	myeloid cell leukemia sequence 1 (BCL2-related) [Source:HGNC Symbol;Acc:6943]	1	150547032	150552066
ENSG00000232119	MCTS1	protein_coding	malignant T cell amplified sequence 1 [Source:HGNC Symbol;Acc:23357]	X	119727865	119754929
ENSG00000135679	MDM2	protein_coding	MDM2 oncogene, E3 ubiquitin protein ligase [Source:HGNC Symbol;Acc:6973]	12	69201956	69239214
ENSG00000198625	MDM4	protein_coding	Mdm4 p53 binding protein homolog (mouse) [Source:HGNC Symbol;Acc:6974]	1	204485511	204542871
ENSG00000085276	MECOM	protein_coding	MDS1 and EVI1 complex locus [Source:HGNC Symbol;Acc:3498]	3	168801287	169381406
ENSG00000081189	MEF2C	protein_coding	myocyte enhancer factor 2C [Source:HGNC Symbol;Acc:6996]	5	88013975	88199922
ENSG00000103313	MEFV	protein_coding	Mediterranean fever [Source:HGNC Symbol;Acc:6998]	16	3292028	3306627
ENSG00000143995	MEIS1	protein_coding	Meis homeobox 1 [Source:HGNC Symbol;Acc:7000]	2	66660584	66801001
ENSG00000153208	MERTK	protein_coding	c-mer proto-oncogene tyrosine kinase [Source:HGNC Symbol;Acc:7027]	2	112656056	112787138
ENSG00000105976	MET	protein_coding	met proto-oncogene [Source:HGNC Symbol;Acc:7029]	7	116312444	116438440
ENSG00000147324	MFHAS1	protein_coding	malignant fibrous histiocytoma amplified sequence 1 [Source:HGNC Symbol;Acc:16982]	8	8640864	8751155
ENSG00000100060	MFNG	protein_coding	MFNG O-fucosylpeptide 3-beta-N-acetylglucosaminyltransferase [Source:HGNC Symbol;Acc:7038]	22	37865101	37882439
ENSG00000141741	MIEN1	protein_coding	migration and invasion enhancer 1 [Source:HGNC Symbol;Acc:28230]	17	37884749	37887040
ENSG00000170854	MINA	protein_coding	MYC induced nuclear antigen [Source:HGNC Symbol;Acc:19441]	3	97660662	97691301
ENSG00000187098	MITF	protein_coding	microphthalmia-associated transcription factor [Source:HGNC Symbol;Acc:7105]	3	69788586	70017488
ENSG00000186260	MKL2	protein_coding	MKL/myocardin-like 2 [Source:HGNC Symbol;Acc:29819]	16	14165178	14360630
ENSG00000120215	MLANA	protein_coding	melan-A [Source:HGNC Symbol;Acc:7124]	9	5890802	5910606
ENSG00000130382	MLLT1	protein_coding	myeloid/lymphoid or mixed-lineage leukemia (trithorax homolog, Drosophila); translocated to, 1 [Source:HGNC Symbol;Acc:7134]	19	6212966	6279959
ENSG00000213190	MLLT11	protein_coding	myeloid/lymphoid or mixed-lineage leukemia (trithorax homolog, Drosophila); translocated to, 11 [Source:HGNC Symbol;Acc:16997]	1	151030234	151040970
ENSG00000171843	MLLT3	protein_coding	myeloid/lymphoid or mixed-lineage leukemia (trithorax homolog, Drosophila); translocated to, 3 [Source:HGNC Symbol;Acc:7136]	9	20341663	20622542
ENSG00000130396	MLLT4	protein_coding	myeloid/lymphoid or mixed-lineage leukemia (trithorax homolog, Drosophila); translocated to, 4 [Source:HGNC Symbol;Acc:7137]	6	168227602	168372703
ENSG00000262406	MMP12	protein_coding	matrix metallopeptidase 12 (macrophage elastase) [Source:HGNC Symbol;Acc:7158]	11	102733464	102745764
ENSG00000146263	MMS22L	protein_coding	MMS22-like, DNA repair protein [Source:HGNC Symbol;Acc:21475]	6	97590037	97731093
ENSG00000169184	MN1	protein_coding	meningioma (disrupted in balanced translocation) 1 [Source:HGNC Symbol;Acc:7180]	22	28144265	28197486
ENSG00000020426	MNAT1	protein_coding	MNAT CDK-activating kinase assembly factor 1 [Source:HGNC Symbol;Acc:7181]	14	61201460	61436671
ENSG00000172680	MOS	protein_coding	v-mos Moloney murine sarcoma viral oncogene homolog [Source:HGNC Symbol;Acc:7199]	8	57025501	57026541
ENSG00000117400	MPL	protein_coding	myeloproliferative leukemia virus oncogene [Source:HGNC Symbol;Acc:7217]	1	43803478	43818443
ENSG00000128309	MPST	protein_coding	mercaptopyruvate sulfurtransferase [Source:HGNC Symbol;Acc:7223]	22	37415676	37425863
ENSG00000158186	MRAS	protein_coding	muscle RAS oncogene homolog [Source:HGNC Symbol;Acc:7227]	3	138066539	138124375
ENSG00000020922	MRE11A	protein_coding	MRE11 meiotic recombination 11 homolog A (S. cerevisiae) [Source:HGNC Symbol;Acc:7230]	11	94152895	94227074
ENSG00000135097	MSI1	protein_coding	musashi RNA-binding protein 1 [Source:HGNC Symbol;Acc:7330]	12	120779133	120806983
ENSG00000164078	MST1R	protein_coding	macrophage stimulating 1 receptor (c-met-related tyrosine kinase) [Source:HGNC Symbol;Acc:7381]	3	49924435	49941299
ENSG00000214827	MTCP1	protein_coding	mature T-cell proliferation 1 [Source:HGNC Symbol;Acc:7423]	X	154289897	154376212
ENSG00000147649	MTDH	protein_coding	metadherin [Source:HGNC Symbol;Acc:29608]	8	98656407	98740998
ENSG00000198793	MTOR	protein_coding	mechanistic target of rapamycin (serine/threonine kinase) [Source:HGNC Symbol;Acc:3942]	1	11166592	11322564
ENSG00000185499	MUC1	protein_coding	mucin 1, cell surface associated [Source:HGNC Symbol;Acc:7508]	1	155158300	155162707
ENSG00000145113	MUC4	protein_coding	mucin 4, cell surface associated [Source:HGNC Symbol;Acc:7514]	3	195473636	195539148
ENSG00000160953	MUM1	protein_coding	melanoma associated antigen (mutated) 1 [Source:HGNC Symbol;Acc:29641]	19	1285890	1378430
ENSG00000118513	MYB	protein_coding	v-myb avian myeloblastosis viral oncogene homolog [Source:HGNC Symbol;Acc:7545]	6	135502453	135540311
ENSG00000136997	MYC	protein_coding	v-myc avian myelocytomatosis viral oncogene homolog [Source:HGNC Symbol;Acc:7553]	8	128747680	128753674
ENSG00000116990	MYCL	protein_coding	v-myc avian myelocytomatosis viral oncogene lung carcinoma derived homolog [Source:HGNC Symbol;Acc:7555]	1	40361098	40367928
ENSG00000134323	MYCN	protein_coding	v-myc avian myelocytomatosis viral oncogene neuroblastoma derived homolog [Source:HGNC Symbol;Acc:7559]	2	16080686	16087129
ENSG00000172936	MYD88	protein_coding	myeloid differentiation primary response 88 [Source:HGNC Symbol;Acc:7562]	3	38179969	38184513
ENSG00000138744	NAAA	protein_coding	N-acylethanolamine acid amidase [Source:HGNC Symbol;Acc:736]	4	76831809	76862204
ENSG00000111704	NANOG	protein_coding	Nanog homeobox [Source:HGNC Symbol;Acc:20857]	12	7940390	7948655
	NBPF12			1	146373546	146467744
ENSG00000124151	NCOA3	protein_coding	nuclear receptor coactivator 3 [Source:HGNC Symbol;Acc:7670]	20	46130601	46285621
ENSG00000266412	NCOA4	protein_coding	nuclear receptor coactivator 4 [Source:HGNC Symbol;Acc:7671]	10	51565108	51590734
ENSG00000069869	NEDD4	protein_coding	neural precursor cell expressed, developmentally down-regulated 4, E3 ubiquitin protein ligase [Source:HGNC Symbol;Acc:7727]	15	56119120	56285944
ENSG00000111859	NEDD9	protein_coding	neural precursor cell expressed, developmentally down-regulated 9 [Source:HGNC Symbol;Acc:7733]	6	11183531	11382581
ENSG00000173848	NET1	protein_coding	neuroepithelial cell transforming 1 [Source:HGNC Symbol;Acc:14592]	10	5454514	5500426
ENSG00000147862	NFIB	protein_coding	nuclear factor I/B [Source:HGNC Symbol;Acc:7785]	9	14081842	14398982
ENSG00000077150	NFKB2	protein_coding	nuclear factor of kappa light polypeptide gene enhancer in B-cells 2 (p49/p100) [Source:HGNC Symbol;Acc:7795]	10	104153867	104162281
ENSG00000101004	NINL	protein_coding	ninein-like [Source:HGNC Symbol;Acc:29163]	20	25433341	25566153
ENSG00000136352	NKX2-1	protein_coding	NK2 homeobox 1 [Source:HGNC Symbol;Acc:11825]	14	36985602	36990354
ENSG00000239672	NME1	protein_coding	NME/NM23 nucleoside diphosphate kinase 1 [Source:HGNC Symbol;Acc:7849]	17	49230897	49239789
ENSG00000148400	NOTCH1	protein_coding	notch 1 [Source:HGNC Symbol;Acc:7881]	9	139388896	139440314
ENSG00000204301	NOTCH4	protein_coding	notch 4 [Source:HGNC Symbol;Acc:7884]	6	32162620	32191844
ENSG00000136999	NOV	protein_coding	nephroblastoma overexpressed [Source:HGNC Symbol;Acc:7885]	8	120428546	120436593
ENSG00000181163	NPM1	protein_coding	nucleophosmin (nucleolar phosphoprotein B23, numatrin) [Source:HGNC Symbol;Acc:7910]	5	170814120	170838141
ENSG00000213281	NRAS	protein_coding	neuroblastoma RAS viral (v-ras) oncogene homolog [Source:HGNC Symbol;Acc:7989]	1	115247090	115259515
ENSG00000165671	NSD1	protein_coding	nuclear receptor binding SET domain protein 1 [Source:HGNC Symbol;Acc:14234]	5	176560026	176727216
ENSG00000198400	NTRK1	protein_coding	neurotrophic tyrosine kinase, receptor, type 1 [Source:HGNC Symbol;Acc:8031]	1	156785432	156851642
ENSG00000140538	NTRK3	protein_coding	neurotrophic tyrosine kinase, receptor, type 3 [Source:HGNC Symbol;Acc:8033]	15	88418230	88799999
ENSG00000163545	NUAK2	protein_coding	NUAK family, SNF1-like kinase, 2 [Source:HGNC Symbol;Acc:29558]	1	205271187	205290883
ENSG00000126883	NUP214	protein_coding	nucleoporin 214kDa [Source:HGNC Symbol;Acc:8064]	9	134000948	134110057
ENSG00000110713	NUP98	protein_coding	nucleoporin 98kDa [Source:HGNC Symbol;Acc:8068]	11	3692313	3819022
ENSG00000184507	NUTM1	protein_coding	NUT midline carcinoma, family member 1 [Source:HGNC Symbol;Acc:29919]	15	34635516	34649938
ENSG00000173391	OLR1	protein_coding	oxidized low density lipoprotein (lectin-like) receptor 1 [Source:HGNC Symbol;Acc:8133]	12	10310902	10324737
ENSG00000165588	OTX2	protein_coding	orthodenticle homeobox 2 [Source:HGNC Symbol;Acc:8522]	14	57267425	57277197
ENSG00000170515	PA2G4	protein_coding	proliferation-associated 2G4, 38kDa [Source:HGNC Symbol;Acc:8550]	12	56498103	56507691
ENSG00000117115	PADI2	protein_coding	peptidyl arginine deiminase, type II [Source:HGNC Symbol;Acc:18341]	1	17393256	17445948
ENSG00000149269	PAK1	protein_coding	p21 protein (Cdc42/Rac)-activated kinase 1 [Source:HGNC Symbol;Acc:8590]	11	77032752	77185680
ENSG00000101349	PAK7	protein_coding	p21 protein (Cdc42/Rac)-activated kinase 7 [Source:HGNC Symbol;Acc:15916]	20	9518036	9819689
ENSG00000116288	PARK7	protein_coding	parkinson protein 7 [Source:HGNC Symbol;Acc:16369]	1	8014351	8045565
ENSG00000169116	PARM1	protein_coding	prostate androgen-regulated mucin-like protein 1 [Source:HGNC Symbol;Acc:24536]	4	75858305	75975325
ENSG00000100105	PATZ1	protein_coding	POZ (BTB) and AT hook containing zinc finger 1 [Source:HGNC Symbol;Acc:13071]	22	31721790	31742218
ENSG00000075891	PAX2	protein_coding	paired box 2 [Source:HGNC Symbol;Acc:8616]	10	102495360	102589698
ENSG00000135903	PAX3	protein_coding	paired box 3 [Source:HGNC Symbol;Acc:8617]	2	223064607	223163715
ENSG00000106331	PAX4	protein_coding	paired box 4 [Source:HGNC Symbol;Acc:8618]	7	127250346	127255982
ENSG00000125618	PAX8	protein_coding	paired box 8 [Source:HGNC Symbol;Acc:8622]	2	113973574	114036527
ENSG00000168078	PBK	protein_coding	PDZ binding kinase [Source:HGNC Symbol;Acc:18282]	8	27667137	27695612
ENSG00000185630	PBX1	protein_coding	pre-B-cell leukemia homeobox 1 [Source:HGNC Symbol;Acc:8632]	1	164524821	164868533
ENSG00000204304	PBX2	protein_coding	pre-B-cell leukemia homeobox 2 [Source:HGNC Symbol;Acc:8633]	6	32152512	32157963
ENSG00000197461	PDGFA	protein_coding	platelet-derived growth factor alpha polypeptide [Source:HGNC Symbol;Acc:8799]	7	536895	559933
ENSG00000100311	PDGFB	protein_coding	platelet-derived growth factor beta polypeptide [Source:HGNC Symbol;Acc:8800]	22	39619364	39640756
ENSG00000134853	PDGFRA	protein_coding	platelet-derived growth factor receptor, alpha polypeptide [Source:HGNC Symbol;Acc:8803]	4	55095264	55164414
ENSG00000113721	PDGFRB	protein_coding	platelet-derived growth factor receptor, beta polypeptide [Source:HGNC Symbol;Acc:8804]	5	149493400	149535435
ENSG00000162366	PDZK1IP1	protein_coding	PDZK1 interacting protein 1 [Source:HGNC Symbol;Acc:16887]	1	47649265	47656716
ENSG00000141456	PELP1	protein_coding	proline, glutamate and leucine rich protein 1 [Source:HGNC Symbol;Acc:30134]	17	4574679	4607632
ENSG00000101464	PIGU	protein_coding	phosphatidylinositol glycan anchor biosynthesis, class U [Source:HGNC Symbol;Acc:15791]	20	33148346	33264910
ENSG00000121879	PIK3CA	protein_coding	phosphatidylinositol-4,5-bisphosphate 3-kinase, catalytic subunit alpha [Source:HGNC Symbol;Acc:8975]	3	178865902	178957881
ENSG00000145675	PIK3R1	protein_coding	phosphoinositide-3-kinase, regulatory subunit 1 (alpha) [Source:HGNC Symbol;Acc:8979]	5	67511548	67597649
ENSG00000137193	PIM1	protein_coding	pim-1 oncogene [Source:HGNC Symbol;Acc:8986]	6	37137979	37143202
ENSG00000102096	PIM2	protein_coding	pim-2 oncogene [Source:HGNC Symbol;Acc:8987]	X	48770459	48776301
ENSG00000198355	PIM3	protein_coding	pim-3 oncogene [Source:HGNC Symbol;Acc:19310]	22	50354161	50357728
ENSG00000087842	PIR	protein_coding	pirin (iron-binding nuclear protein) [Source:HGNC Symbol;Acc:30048]	X	15402921	15511687
ENSG00000164093	PITX2	protein_coding	paired-like homeodomain 2 [Source:HGNC Symbol;Acc:9005]	4	111538579	111563279
ENSG00000125207	PIWIL1	protein_coding	piwi-like RNA-mediated gene silencing 1 [Source:HGNC Symbol;Acc:9007]	12	130822432	130857182
ENSG00000145287	PLAC8	protein_coding	placenta-specific 8 [Source:HGNC Symbol;Acc:19254]	4	84011201	84058228
ENSG00000181690	PLAG1	protein_coding	pleiomorphic adenoma gene 1 [Source:HGNC Symbol;Acc:9045]	8	57073463	57123883
ENSG00000126003	PLAGL2	protein_coding	pleiomorphic adenoma gene-like 2 [Source:HGNC Symbol;Acc:9047]	20	30780306	30795594
ENSG00000166851	PLK1	protein_coding	polo-like kinase 1 [Source:HGNC Symbol;Acc:9077]	16	23688977	23701688
ENSG00000164050	PLXNB1	protein_coding	plexin B1 [Source:HGNC Symbol;Acc:9103]	3	48445261	48471594
ENSG00000140464	PML	protein_coding	promyelocytic leukemia [Source:HGNC Symbol;Acc:9113]	15	74287014	74340153
ENSG00000132170	PPARG	protein_coding	peroxisome proliferator-activated receptor gamma [Source:HGNC Symbol;Acc:9236]	3	12328867	12475855
ENSG00000170836	PPM1D	protein_coding	protein phosphatase, Mg2+/Mn2+ dependent, 1D [Source:HGNC Symbol;Acc:9277]	17	58677544	58741849
ENSG00000204569	PPP1R10	protein_coding	protein phosphatase 1, regulatory subunit 10 [Source:HGNC Symbol;Acc:9284]	6	30568177	30586389
ENSG00000104881	PPP1R13L	protein_coding	protein phosphatase 1, regulatory subunit 13 like [Source:HGNC Symbol;Acc:18838]	19	45882892	45909607
ENSG00000167641	PPP1R14A	protein_coding	protein phosphatase 1, regulatory (inhibitor) subunit 14A [Source:HGNC Symbol;Acc:14871]	19	38741877	38747231
ENSG00000105568	PPP2R1A	protein_coding	protein phosphatase 2, regulatory subunit A, alpha [Source:HGNC Symbol;Acc:9302]	19	52693292	52730687
ENSG00000185686	PRAME	protein_coding	preferentially expressed antigen in melanoma [Source:HGNC Symbol;Acc:9336]	22	22890123	22901768
ENSG00000170325	PRDM10	protein_coding	PR domain containing 10 [Source:HGNC Symbol;Acc:13995]	11	129769601	129872730
ENSG00000130711	PRDM12	protein_coding	PR domain containing 12 [Source:HGNC Symbol;Acc:13997]	9	133539981	133558368
ENSG00000112238	PRDM13	protein_coding	PR domain containing 13 [Source:HGNC Symbol;Acc:13998]	6	100054606	100063454
ENSG00000147596	PRDM14	protein_coding	PR domain containing 14 [Source:HGNC Symbol;Acc:14001]	8	70963886	70983928
ENSG00000141956	PRDM15	protein_coding	PR domain containing 15 [Source:HGNC Symbol;Acc:13999]	21	43218385	43299591
ENSG00000142611	PRDM16	protein_coding	PR domain containing 16 [Source:HGNC Symbol;Acc:14000]	1	2985732	3355185
ENSG00000061455	PRDM6	protein_coding	PR domain containing 6 [Source:HGNC Symbol;Acc:9350]	5	122424816	122529960
ENSG00000152784	PRDM8	protein_coding	PR domain containing 8 [Source:HGNC Symbol;Acc:13993]	4	81105033	81125483
ENSG00000164256	PRDM9	protein_coding	PR domain containing 9 [Source:HGNC Symbol;Acc:13994]	5	23507264	23528706
ENSG00000154229	PRKCA	protein_coding	protein kinase C, alpha [Source:HGNC Symbol;Acc:9393]	17	64298754	64806861
ENSG00000171132	PRKCE	protein_coding	protein kinase C, epsilon [Source:HGNC Symbol;Acc:9401]	2	45878484	46415129
ENSG00000163558	PRKCI	protein_coding	protein kinase C, iota [Source:HGNC Symbol;Acc:9404]	3	169940153	170023769
ENSG00000100462	PRMT5	protein_coding	protein arginine methyltransferase 5 [Source:HGNC Symbol;Acc:10894]	14	23389720	23398794
ENSG00000164985	PSIP1	protein_coding	PC4 and SFRS1 interacting protein 1 [Source:HGNC Symbol;Acc:9527]	9	15464064	15511017
ENSG00000101843	PSMD10	protein_coding	proteasome (prosome, macropain) 26S subunit, non-ATPase, 10 [Source:HGNC Symbol;Acc:9555]	X	107327437	107334848
ENSG00000185920	PTCH1	protein_coding	patched 1 [Source:HGNC Symbol;Acc:9585]	9	98205262	98279339
ENSG00000117425	PTCH2	protein_coding	patched 2 [Source:HGNC Symbol;Acc:9586]	1	45285516	45308735
ENSG00000120899	PTK2B	protein_coding	protein tyrosine kinase 2 beta [Source:HGNC Symbol;Acc:9612]	8	27168999	27316903
ENSG00000112655	PTK7	protein_coding	protein tyrosine kinase 7 [Source:HGNC Symbol;Acc:9618]	6	43044006	43129457
ENSG00000187514	PTMA	protein_coding	prothymosin, alpha [Source:HGNC Symbol;Acc:9623]	2	232571605	232578251
ENSG00000112245	PTP4A1	protein_coding	protein tyrosine phosphatase type IVA, member 1 [Source:HGNC Symbol;Acc:9634]	6	64231666	64293492
ENSG00000184007	PTP4A2	protein_coding	protein tyrosine phosphatase type IVA, member 2 [Source:HGNC Symbol;Acc:9635]	1	32372022	32410457
ENSG00000184489	PTP4A3	protein_coding	protein tyrosine phosphatase type IVA, member 3 [Source:HGNC Symbol;Acc:9636]	8	142402093	142441620
ENSG00000179295	PTPN11	protein_coding	protein tyrosine phosphatase, non-receptor type 11 [Source:HGNC Symbol;Acc:9644]	12	112856155	112947717
ENSG00000164611	PTTG1	protein_coding	pituitary tumor-transforming 1 [Source:HGNC Symbol;Acc:9690]	5	159848829	159855748
ENSG00000183255	PTTG1IP	protein_coding	pituitary tumor-transforming 1 interacting protein [Source:HGNC Symbol;Acc:13524]	21	46269500	46293752
ENSG00000250254	PTTG2	protein_coding	pituitary tumor-transforming 2 [Source:HGNC Symbol;Acc:9691]	4	37962056	37962746
ENSG00000143217	PVRL4	protein_coding	poliovirus receptor-related 4 [Source:HGNC Symbol;Acc:19688]	1	161040785	161059389
ENSG00000103769	RAB11A	protein_coding	RAB11A, member RAS oncogene family [Source:HGNC Symbol;Acc:9760]	15	66018392	66184329
ENSG00000099246	RAB18	protein_coding	RAB18, member RAS oncogene family [Source:HGNC Symbol;Acc:14244]	10	27793197	27831143
ENSG00000124209	RAB22A	protein_coding	RAB22A, member RAS oncogene family [Source:HGNC Symbol;Acc:9764]	20	56884752	56942563
ENSG00000112210	RAB23	protein_coding	RAB23, member RAS oncogene family [Source:HGNC Symbol;Acc:14263]	6	57053607	57087078
ENSG00000167461	RAB8A	protein_coding	RAB8A, member RAS oncogene family [Source:HGNC Symbol;Acc:7007]	19	16222439	16245044
ENSG00000136238	RAC1	protein_coding	ras-related C3 botulinum toxin substrate 1 (rho family, small GTP binding protein Rac1) [Source:HGNC Symbol;Acc:9801]	7	6414154	6443608
ENSG00000132155	RAF1	protein_coding	v-raf-1 murine leukemia viral oncogene homolog 1 [Source:HGNC Symbol;Acc:9829]	3	12625100	12705725
ENSG00000160271	RALGDS	protein_coding	ral guanine nucleotide dissociation stimulator [Source:HGNC Symbol;Acc:9842]	9	135973107	136039301
ENSG00000116473	RAP1A	protein_coding	RAP1A, member of RAS oncogene family [Source:HGNC Symbol;Acc:9855]	1	112084840	112259313
ENSG00000131759	RARA	protein_coding	retinoic acid receptor, alpha [Source:HGNC Symbol;Acc:9864]	17	38465444	38513094
ENSG00000068028	RASSF1	protein_coding	Ras association (RalGDS/AF-6) domain family member 1 [Source:HGNC Symbol;Acc:9882]	3	50367219	50378411
ENSG00000239306	RBM14	protein_coding	RNA binding motif protein 14 [Source:HGNC Symbol;Acc:14219]	11	66384053	66394818
ENSG00000162775	RBM15	protein_coding	RNA binding motif protein 15 [Source:HGNC Symbol;Acc:14959]	1	110881128	110889299
ENSG00000102317	RBM3	protein_coding	RNA binding motif (RNP1, RRM) protein 3 [Source:HGNC Symbol;Acc:9900]	X	48432837	48437454
ENSG00000234414	RBMY1A1	protein_coding	RNA binding motif protein, Y-linked, family 1, member A1 [Source:HGNC Symbol;Acc:9912]	Y	23673258	23711212
ENSG00000162924	REL	protein_coding	v-rel avian reticuloendotheliosis viral oncogene homolog [Source:HGNC Symbol;Acc:9954]	2	61108656	61158745
ENSG00000142599	RERE	protein_coding	arginine-glutamic acid dipeptide (RE) repeats [Source:HGNC Symbol;Acc:9965]	1	8412457	8877702
ENSG00000165731	RET	protein_coding	ret proto-oncogene [Source:HGNC Symbol;Acc:9967]	10	43572475	43625799
ENSG00000133119	RFC3	protein_coding	replication factor C (activator 1) 3, 38kDa [Source:HGNC Symbol;Acc:9971]	13	34392186	34540695
ENSG00000159496	RGL4	protein_coding	ral guanine nucleotide dissociation stimulator-like 4 [Source:HGNC Symbol;Acc:31911]	22	24030323	24041363
ENSG00000148604	RGR	protein_coding	retinal G protein coupled receptor [Source:HGNC Symbol;Acc:9990]	10	86004809	86019716
ENSG00000163914	RHO	protein_coding	rhodopsin [Source:HGNC Symbol;Acc:10012]	3	129247483	129254012
ENSG00000067560	RHOA	protein_coding	ras homolog family member A [Source:HGNC Symbol;Acc:667]	3	49396578	49450431
ENSG00000155366	RHOC	protein_coding	ras homolog family member C [Source:HGNC Symbol;Acc:669]	1	113243728	113250056
ENSG00000204227	RING1	protein_coding	ring finger protein 1 [Source:HGNC Symbol;Acc:10018]	6	33176272	33180499
ENSG00000135249	RINT1	protein_coding	RAD50 interactor 1 [Source:HGNC Symbol;Acc:21876]	7	105172532	105208124
ENSG00000143622	RIT1	protein_coding	Ras-like without CAAX 1 [Source:HGNC Symbol;Acc:10023]	1	155867599	155881195
ENSG00000108375	RNF43	protein_coding	ring finger protein 43 [Source:HGNC Symbol;Acc:18505]	17	56429861	56494956
ENSG00000067900	ROCK1	protein_coding	Rho-associated, coiled-coil containing protein kinase 1 [Source:HGNC Symbol;Acc:10251]	18	18526867	18691812
ENSG00000047936	ROS1	protein_coding	c-ros oncogene 1 , receptor tyrosine kinase [Source:HGNC Symbol;Acc:10261]	6	117609463	117747018
ENSG00000125691	RPL23	protein_coding	ribosomal protein L23 [Source:HGNC Symbol;Acc:10316]	17	37004118	37010096
ENSG00000126458	RRAS	protein_coding	related RAS viral (r-ras) oncogene homolog [Source:HGNC Symbol;Acc:10447]	19	50138549	50143458
ENSG00000133818	RRAS2	protein_coding	related RAS viral (r-ras) oncogene homolog 2 [Source:HGNC Symbol;Acc:17271]	11	14299472	14386052
ENSG00000048649	RSF1	protein_coding	remodeling and spacing factor 1 [Source:HGNC Symbol;Acc:18118]	11	77371041	77532063
ENSG00000159216	RUNX1	protein_coding	runt-related transcription factor 1 [Source:HGNC Symbol;Acc:10471]	21	36160098	37376965
ENSG00000079102	RUNX1T1	protein_coding	runt-related transcription factor 1; translocated to, 1 (cyclin D-related) [Source:HGNC Symbol;Acc:1535]	8	92967203	93115514
ENSG00000020633	RUNX3	protein_coding	runt-related transcription factor 3 [Source:HGNC Symbol;Acc:10473]	1	25226002	25291612
ENSG00000196154	S100A4	protein_coding	S100 calcium binding protein A4 [Source:HGNC Symbol;Acc:10494]	1	153516089	153522612
ENSG00000143556	S100A7	protein_coding	S100 calcium binding protein A7 [Source:HGNC Symbol;Acc:10497]	1	153430220	153433177
ENSG00000143546	S100A8	protein_coding	S100 calcium binding protein A8 [Source:HGNC Symbol;Acc:10498]	1	153362508	153363664
ENSG00000130561	SAG	protein_coding	S-antigen; retina and pineal gland (arrestin) [Source:HGNC Symbol;Acc:10521]	2	234216462	234255701
ENSG00000101115	SALL4	protein_coding	spalt-like transcription factor 4 [Source:HGNC Symbol;Acc:15924]	20	50400581	50419059
ENSG00000075856	SART3	protein_coding	squamous cell carcinoma antigen recognized by T cells 3 [Source:HGNC Symbol;Acc:16860]	12	108916357	108955176
ENSG00000182568	SATB1	protein_coding	SATB homeobox 1 [Source:HGNC Symbol;Acc:10541]	3	18386879	18487080
ENSG00000189001	SBSN	protein_coding	suprabasin [Source:HGNC Symbol;Acc:24950]	19	36014269	36019253
ENSG00000008952	SEC62	protein_coding	SEC62 homolog (S. cerevisiae) [Source:HGNC Symbol;Acc:11846]	3	169684423	169716161
ENSG00000197019	SERTAD1	protein_coding	SERTA domain containing 1 [Source:HGNC Symbol;Acc:17932]	19	40927499	40931932
ENSG00000179833	SERTAD2	protein_coding	SERTA domain containing 2 [Source:HGNC Symbol;Acc:30784]	2	64858755	64978139
ENSG00000167565	SERTAD3	protein_coding	SERTA domain containing 3 [Source:HGNC Symbol;Acc:17931]	19	40946751	40950612
ENSG00000119335	SET	protein_coding	SET nuclear oncogene [Source:HGNC Symbol;Acc:10760]	9	131445703	131458679
ENSG00000152217	SETBP1	protein_coding	SET binding protein 1 [Source:HGNC Symbol;Acc:15573]	18	42260138	42648475
ENSG00000143379	SETDB1	protein_coding	SET domain, bifurcated 1 [Source:HGNC Symbol;Acc:10761]	1	150898739	150937213
ENSG00000116560	SFPQ	protein_coding	splicing factor proline/glutamine-rich [Source:HGNC Symbol;Acc:10774]	1	35641979	35658749
ENSG00000118515	SGK1	protein_coding	serum/glucocorticoid regulated kinase 1 [Source:HGNC Symbol;Acc:10810]	6	134490384	134639250
ENSG00000096717	SIRT1	protein_coding	sirtuin 1 [Source:HGNC Symbol;Acc:14929]	10	69644427	69678147
ENSG00000077463	SIRT6	protein_coding	sirtuin 6 [Source:HGNC Symbol;Acc:14934]	19	4174106	4182601
ENSG00000126778	SIX1	protein_coding	SIX homeobox 1 [Source:HGNC Symbol;Acc:10887]	14	61110133	61124977
ENSG00000157933	SKI	protein_coding	v-ski avian sarcoma viral oncogene homolog [Source:HGNC Symbol;Acc:10896]	1	2160134	2241558
ENSG00000136603	SKIL	protein_coding	SKI-like oncogene [Source:HGNC Symbol;Acc:10897]	3	170075466	170114623
ENSG00000145604	SKP2	protein_coding	S-phase kinase-associated protein 2, E3 ubiquitin protein ligase [Source:HGNC Symbol;Acc:10901]	5	36152091	36184421
ENSG00000124140	SLC12A5	protein_coding	solute carrier family 12 (potassium/chloride transporter), member 5 [Source:HGNC Symbol;Acc:13818]	20	44650356	44688784
ENSG00000168003	SLC3A2	protein_coding	solute carrier family 3 (amino acid transporter heavy chain), member 2 [Source:HGNC Symbol;Acc:11026]	11	62623518	62656352
ENSG00000128602	SMO	protein_coding	smoothened, frizzled family receptor [Source:HGNC Symbol;Acc:11119]	7	128828713	128853386
ENSG00000171201	SMR3B	protein_coding	submaxillary gland androgen regulated protein 3B [Source:HGNC Symbol;Acc:17326]	4	71235810	71255961
ENSG00000198742	SMURF1	protein_coding	SMAD specific E3 ubiquitin protein ligase 1 [Source:HGNC Symbol;Acc:16807]	7	98625061	98741723
ENSG00000124216	SNAI1	protein_coding	snail family zinc finger 1 [Source:HGNC Symbol;Acc:11128]	20	48599536	48605423
ENSG00000173267	SNCG	protein_coding	synuclein, gamma (breast cancer-specific protein 1) [Source:HGNC Symbol;Acc:11141]	10	88718375	88723017
ENSG00000181449	SOX2	protein_coding	SRY (sex determining region Y)-box 2 [Source:HGNC Symbol;Acc:11195]	3	181429714	181432221
ENSG00000124766	SOX4	protein_coding	SRY (sex determining region Y)-box 4 [Source:HGNC Symbol;Acc:11200]	6	21593972	21598847
ENSG00000008294	SPAG9	protein_coding	sperm associated antigen 9 [Source:HGNC Symbol;Acc:14524]	17	49039535	49198226
ENSG00000113140	SPARC	protein_coding	secreted protein, acidic, cysteine-rich (osteonectin) [Source:HGNC Symbol;Acc:11219]	5	151040657	151066726
ENSG00000150628	SPATA4	protein_coding	spermatogenesis associated 4 [Source:HGNC Symbol;Acc:17333]	4	177105789	177116822
ENSG00000066336	SPI1	protein_coding	spleen focus forming virus (SFFV) proviral integration oncogene [Source:HGNC Symbol;Acc:11241]	11	47376411	47400127
ENSG00000136158	SPRY2	protein_coding	sprouty homolog 2 (Drosophila) [Source:HGNC Symbol;Acc:11270]	13	80910111	80915086
ENSG00000161011	SQSTM1	protein_coding	sequestosome 1 [Source:HGNC Symbol;Acc:11280]	5	179233388	179265078
ENSG00000197122	SRC	protein_coding	v-src avian sarcoma (Schmidt-Ruppin A-2) viral oncogene homolog [Source:HGNC Symbol;Acc:11283]	20	35973088	36034453
ENSG00000072310	SREBF1	protein_coding	sterol regulatory element binding transcription factor 1 [Source:HGNC Symbol;Acc:11289]	17	17713713	17740325
ENSG00000136450	SRSF1	protein_coding	serine/arginine-rich splicing factor 1 [Source:HGNC Symbol;Acc:10780]	17	56080721	56084707
ENSG00000161547	SRSF2	protein_coding	serine/arginine-rich splicing factor 2 [Source:HGNC Symbol;Acc:10783]	17	74730197	74733456
ENSG00000112081	SRSF3	protein_coding	serine/arginine-rich splicing factor 3 [Source:HGNC Symbol;Acc:10785]	6	36562145	36573377
ENSG00000124193	SRSF6	protein_coding	serine/arginine-rich splicing factor 6 [Source:HGNC Symbol;Acc:10788]	20	42086568	42092245
ENSG00000141380	SS18	protein_coding	synovial sarcoma translocation, chromosome 18 [Source:HGNC Symbol;Acc:11340]	18	23596578	23671181
ENSG00000126752	SSX1	protein_coding	synovial sarcoma, X breakpoint 1 [Source:HGNC Symbol;Acc:11335]	X	48114752	48126879
ENSG00000241476	SSX2	protein_coding	synovial sarcoma, X breakpoint 2 [Source:HGNC Symbol;Acc:11336]	X	52725946	52736239
	SSX2B			X	52780308	52790617
ENSG00000168610	STAT3	protein_coding	signal transducer and activator of transcription 3 (acute-phase response factor) [Source:HGNC Symbol;Acc:11364]	17	40465342	40540586
ENSG00000123473	STIL	protein_coding	SCL/TAL1 interrupting locus [Source:HGNC Symbol;Acc:10879]	1	47715811	47779819
ENSG00000117632	STMN1	protein_coding	stathmin 1 [Source:HGNC Symbol;Acc:6510]	1	26210672	26233482
ENSG00000137868	STRA6	protein_coding	stimulated by retinoic acid 6 [Source:HGNC Symbol;Acc:30650]	15	74471807	74504608
ENSG00000060140	STYK1	protein_coding	serine/threonine/tyrosine kinase 1 [Source:HGNC Symbol;Acc:18889]	12	10771538	10826917
ENSG00000178691	SUZ12	protein_coding	SUZ12 polycomb repressive complex 2 subunit [Source:HGNC Symbol;Acc:17101]	17	30264037	30328064
ENSG00000133789	SWAP70	protein_coding	SWAP switching B-cell complex 70kDa subunit [Source:HGNC Symbol;Acc:17070]	11	9685624	9774538
ENSG00000165025	SYK	protein_coding	spleen tyrosine kinase [Source:HGNC Symbol;Acc:11491]	9	93564069	93660831
ENSG00000067715	SYT1	protein_coding	synaptotagmin I [Source:HGNC Symbol;Acc:11509]	12	79257773	79845788
ENSG00000006128	TAC1	protein_coding	tachykinin, precursor 1 [Source:HGNC Symbol;Acc:11517]	7	97361220	97369784
ENSG00000184292	TACSTD2	protein_coding	tumor-associated calcium signal transducer 2 [Source:HGNC Symbol;Acc:11530]	1	59041099	59043166
ENSG00000147133	TAF1	protein_coding	TAF1 RNA polymerase II, TATA box binding protein (TBP)-associated factor, 250kDa [Source:HGNC Symbol;Acc:11535]	X	70586114	70752224
ENSG00000270647	TAF15	protein_coding	TAF15 RNA polymerase II, TATA box binding protein (TBP)-associated factor, 68kDa [Source:HGNC Symbol;Acc:11547]	17	34136459	34191619
ENSG00000162367	TAL1	protein_coding	T-cell acute lymphocytic leukemia 1 [Source:HGNC Symbol;Acc:11556]	1	47681962	47697892
ENSG00000186051	TAL2	protein_coding	T-cell acute lymphocytic leukemia 2 [Source:HGNC Symbol;Acc:11557]	9	108424738	108425367
ENSG00000177156	TALDO1	protein_coding	transaldolase 1 [Source:HGNC Symbol;Acc:11559]	11	747329	765024
ENSG00000102125	TAZ	protein_coding	tafazzin [Source:HGNC Symbol;Acc:11577]	X	153639854	153650065
ENSG00000065882	TBC1D1	protein_coding	TBC1 (tre-2/USP6, BUB2, cdc16) domain family, member 1 [Source:HGNC Symbol;Acc:11578]	4	37892708	38140796
ENSG00000121749	TBC1D15	protein_coding	TBC1 domain family, member 15 [Source:HGNC Symbol;Acc:25694]	12	72233487	72320629
	TBC1D3			17	36337528	36358166
	TBC1D3C			17	34580902	34757050
ENSG00000145979	TBC1D7	protein_coding	TBC1 domain family, member 7 [Source:HGNC Symbol;Acc:21066]	6	13266774	13328815
ENSG00000121068	TBX2	protein_coding	T-box 2 [Source:HGNC Symbol;Acc:11597]	17	59477257	59486827
ENSG00000135111	TBX3	protein_coding	T-box 3 [Source:HGNC Symbol;Acc:11602]	12	115108059	115121969
ENSG00000071564	TCF3	protein_coding	transcription factor 3 [Source:HGNC Symbol;Acc:11633]	19	1609291	1652604
ENSG00000100721	TCL1A	protein_coding	T-cell leukemia/lymphoma 1A [Source:HGNC Symbol;Acc:11648]	14	96176304	96180533
ENSG00000213231	TCL1B	protein_coding	T-cell leukemia/lymphoma 1B [Source:HGNC Symbol;Acc:11649]	14	96152754	96158980
ENSG00000120438	TCP1	protein_coding	t-complex 1 [Source:HGNC Symbol;Acc:11655]	6	160199530	160210781
ENSG00000135605	TEC	protein_coding	tec protein tyrosine kinase [Source:HGNC Symbol;Acc:11719]	4	48137800	48271881
ENSG00000135457	TFCP2	protein_coding	transcription factor CP2 [Source:HGNC Symbol;Acc:11748]	12	51487446	51566926
ENSG00000068323	TFE3	protein_coding	transcription factor binding to IGHM enhancer 3 [Source:HGNC Symbol;Acc:11752]	X	48886242	48901012
ENSG00000114354	TFG	protein_coding	TRK-fused gene [Source:HGNC Symbol;Acc:11758]	3	100428205	100467810
ENSG00000105329	TGFB1	protein_coding	transforming growth factor, beta 1 [Source:HGNC Symbol;Acc:11766]	19	41807492	41859816
ENSG00000125780	TGM3	protein_coding	transglutaminase 3 [Source:HGNC Symbol;Acc:11779]	20	2276647	2321724
ENSG00000126351	THRA	protein_coding	thyroid hormone receptor, alpha [Source:HGNC Symbol;Acc:11796]	17	38214543	38250120
ENSG00000007350	TKTL1	protein_coding	transketolase-like 1 [Source:HGNC Symbol;Acc:11835]	X	153524024	153558700
ENSG00000196781	TLE1	protein_coding	transducin-like enhancer of split 1 (E(sp1) homolog, Drosophila) [Source:HGNC Symbol;Acc:11837]	9	84198598	84304220
ENSG00000107807	TLX1	protein_coding	T-cell leukemia homeobox 1 [Source:HGNC Symbol;Acc:5056]	10	102889257	102897545
ENSG00000146859	TMEM140	protein_coding	transmembrane protein 140 [Source:HGNC Symbol;Acc:21870]	7	134832824	134850967
ENSG00000184012	TMPRSS2	protein_coding	transmembrane protease, serine 2 [Source:HGNC Symbol;Acc:11876]	21	42836478	42903043
ENSG00000028137	TNFRSF1B	protein_coding	tumor necrosis factor receptor superfamily, member 1B [Source:HGNC Symbol;Acc:11917]	1	12227060	12269285
ENSG00000131746	TNS4	protein_coding	tensin 4 [Source:HGNC Symbol;Acc:24352]	17	38632080	38657849
ENSG00000073282	TP63	protein_coding	tumor protein p63 [Source:HGNC Symbol;Acc:15979]	3	189349205	189615068
ENSG00000078900	TP73	protein_coding	tumor protein p73 [Source:HGNC Symbol;Acc:12003]	1	3569084	3652765
ENSG00000076554	TPD52	protein_coding	tumor protein D52 [Source:HGNC Symbol;Acc:12005]	8	80870571	81143467
ENSG00000047410	TPR	protein_coding	translocated promoter region, nuclear basket protein [Source:HGNC Symbol;Acc:12017]	1	186280784	186344825
ENSG00000175104	TRAF6	protein_coding	TNF receptor-associated factor 6, E3 ubiquitin protein ligase [Source:HGNC Symbol;Acc:12036]	11	36508577	36531822
ENSG00000118094	TREH	protein_coding	trehalase (brush-border membrane glycoprotein) [Source:HGNC Symbol;Acc:12266]	11	118528026	118550399
ENSG00000173334	TRIB1	protein_coding	tribbles pseudokinase 1 [Source:HGNC Symbol;Acc:16891]	8	126442563	126450647
ENSG00000071575	TRIB2	protein_coding	tribbles pseudokinase 2 [Source:HGNC Symbol;Acc:30809]	2	12857015	12882860
ENSG00000130726	TRIM28	protein_coding	tripartite motif containing 28 [Source:HGNC Symbol;Acc:16384]	19	59055458	59062089
ENSG00000119401	TRIM32	protein_coding	tripartite motif containing 32 [Source:HGNC Symbol;Acc:16380]	9	119449581	119463579
ENSG00000171206	TRIM8	protein_coding	tripartite motif containing 8 [Source:HGNC Symbol;Acc:15579]	10	104404253	104418164
ENSG00000038382	TRIO	protein_coding	trio Rho guanine nucleotide exchange factor [Source:HGNC Symbol;Acc:12303]	5	14143811	14532235
ENSG00000087077	TRIP6	protein_coding	thyroid hormone receptor interactor 6 [Source:HGNC Symbol;Acc:12311]	7	100464760	100471076
ENSG00000117472	TSPAN1	protein_coding	tetraspanin 1 [Source:HGNC Symbol;Acc:20657]	1	46640745	46651630
ENSG00000258992	TSPY1	protein_coding	testis specific protein, Y-linked 1 [Source:HGNC Symbol;Acc:12381]	Y	9236076	9307357
ENSG00000122691	TWIST1	protein_coding	twist family bHLH transcription factor 1 [Source:HGNC Symbol;Acc:12428]	7	19060614	19157295
ENSG00000136810	TXN	protein_coding	thioredoxin [Source:HGNC Symbol;Acc:12435]	9	113006091	113018920
ENSG00000176890	TYMS	protein_coding	thymidylate synthetase [Source:HGNC Symbol;Acc:12441]	18	657604	673578
ENSG00000107165	TYRP1	protein_coding	tyrosinase-related protein 1 [Source:HGNC Symbol;Acc:12450]	9	12685439	12710290
ENSG00000175063	UBE2C	protein_coding	ubiquitin-conjugating enzyme E2C [Source:HGNC Symbol;Acc:15937]	20	44441215	44445596
ENSG00000009335	UBE3C	protein_coding	ubiquitin protein ligase E3C [Source:HGNC Symbol;Acc:16803]	7	156931607	157062066
ENSG00000154277	UCHL1	protein_coding	ubiquitin carboxyl-terminal esterase L1 (ubiquitin thiolesterase) [Source:HGNC Symbol;Acc:12513]	4	41258430	41270472
	UHRF1			19	4903092	4962165
ENSG00000105176	URI1	protein_coding	URI1, prefoldin-like chaperone [Source:HGNC Symbol;Acc:13236]	19	30414551	30506611
ENSG00000124422	USP22	protein_coding	ubiquitin specific peptidase 22 [Source:HGNC Symbol;Acc:12621]	17	20902910	20947073
ENSG00000114316	USP4	protein_coding	ubiquitin specific peptidase 4 (proto-oncogene) [Source:HGNC Symbol;Acc:12627]	3	49315264	49378145
ENSG00000129204	USP6	protein_coding	ubiquitin specific peptidase 6 (Tre-2 oncogene) [Source:HGNC Symbol;Acc:12629]	17	5019733	5078329
ENSG00000141968	VAV1	protein_coding	vav 1 guanine nucleotide exchange factor [Source:HGNC Symbol;Acc:12657]	19	6772725	6857377
ENSG00000160293	VAV2	protein_coding	vav 2 guanine nucleotide exchange factor [Source:HGNC Symbol;Acc:12658]	9	136627016	136857726
ENSG00000134215	VAV3	protein_coding	vav 3 guanine nucleotide exchange factor [Source:HGNC Symbol;Acc:12659]	1	108113782	108507766
ENSG00000026025	VIM	protein_coding	vimentin [Source:HGNC Symbol;Acc:12692]	10	17270258	17279592
ENSG00000062650	WAPAL	protein_coding	wings apart-like homolog (Drosophila) [Source:HGNC Symbol;Acc:23293]	10	88195013	88281572
ENSG00000109685	WHSC1	protein_coding	Wolf-Hirschhorn syndrome candidate 1 [Source:HGNC Symbol;Acc:12766]	4	1873151	1983934
ENSG00000147548	WHSC1L1	protein_coding	Wolf-Hirschhorn syndrome candidate 1-like 1 [Source:HGNC Symbol;Acc:12767]	8	38127215	38239790
ENSG00000104415	WISP1	protein_coding	WNT1 inducible signaling pathway protein 1 [Source:HGNC Symbol;Acc:12769]	8	134203282	134242587
ENSG00000125084	WNT1	protein_coding	wingless-type MMTV integration site family, member 1 [Source:HGNC Symbol;Acc:12774]	12	49372398	49375459
ENSG00000135925	WNT10A	protein_coding	wingless-type MMTV integration site family, member 10A [Source:HGNC Symbol;Acc:13829]	2	219745085	219764303
ENSG00000169884	WNT10B	protein_coding	wingless-type MMTV integration site family, member 10B [Source:HGNC Symbol;Acc:12775]	12	49359123	49365546
ENSG00000105989	WNT2	protein_coding	wingless-type MMTV integration site family member 2 [Source:HGNC Symbol;Acc:12780]	7	116916685	116963343
ENSG00000108379	WNT3	protein_coding	wingless-type MMTV integration site family, member 3 [Source:HGNC Symbol;Acc:12782]	17	44839872	44910520
ENSG00000114251	WNT5A	protein_coding	wingless-type MMTV integration site family, member 5A [Source:HGNC Symbol;Acc:12784]	3	55499743	55523973
ENSG00000184937	WT1	protein_coding	Wilms tumor 1 [Source:HGNC Symbol;Acc:12796]	11	32409321	32457176
ENSG00000018408	WWTR1	protein_coding	WW domain containing transcription regulator 1 [Source:HGNC Symbol;Acc:24042]	3	149235022	149454501
ENSG00000143184	XCL1	protein_coding	chemokine (C motif) ligand 1 [Source:HGNC Symbol;Acc:10645]	1	168545711	168551315
ENSG00000101966	XIAP	protein_coding	X-linked inhibitor of apoptosis [Source:HGNC Symbol;Acc:592]	X	122993574	123047829
ENSG00000137693	YAP1	protein_coding	Yes-associated protein 1 [Source:HGNC Symbol;Acc:16262]	11	101981192	102104154
ENSG00000065978	YBX1	protein_coding	Y box binding protein 1 [Source:HGNC Symbol;Acc:8014]	1	43148098	43168020
ENSG00000127337	YEATS4	protein_coding	YEATS domain containing 4 [Source:HGNC Symbol;Acc:24859]	12	69753483	69784576
ENSG00000176105	YES1	protein_coding	v-yes-1 Yamaguchi sarcoma viral oncogene homolog 1 [Source:HGNC Symbol;Acc:12841]	18	721588	812547
ENSG00000170027	YWHAG	protein_coding	tyrosine 3-monooxygenase/tryptophan 5-monooxygenase activation protein, gamma [Source:HGNC Symbol;Acc:12852]	7	75956116	75988348
ENSG00000134308	YWHAQ	protein_coding	tyrosine 3-monooxygenase/tryptophan 5-monooxygenase activation protein, theta [Source:HGNC Symbol;Acc:12854]	2	9724101	9771143
ENSG00000164924	YWHAZ	protein_coding	tyrosine 3-monooxygenase/tryptophan 5-monooxygenase activation protein, zeta [Source:HGNC Symbol;Acc:12855]	8	101928753	101965616
ENSG00000100811	YY1	protein_coding	YY1 transcription factor [Source:HGNC Symbol;Acc:12856]	14	100704635	100749129
ENSG00000163374	YY1AP1	protein_coding	YY1 associated protein 1 [Source:HGNC Symbol;Acc:30935]	1	155629237	155658791
ENSG00000109906	ZBTB16	protein_coding	zinc finger and BTB domain containing 16 [Source:HGNC Symbol;Acc:12930]	11	113930315	114121398
ENSG00000178951	ZBTB7A	protein_coding	zinc finger and BTB domain containing 7A [Source:HGNC Symbol;Acc:18078]	19	4044362	4066943
ENSG00000172671	ZFAND4	protein_coding	zinc finger, AN1-type domain 4 [Source:HGNC Symbol;Acc:23504]	10	46111043	46168228
ENSG00000043355	ZIC2	protein_coding	Zic family member 2 [Source:HGNC Symbol;Acc:12873]	13	100634026	100639018
ENSG00000121741	ZMYM2	protein_coding	zinc finger, MYM-type 2 [Source:HGNC Symbol;Acc:12989]	13	20532810	20665968
ENSG00000171940	ZNF217	protein_coding	zinc finger protein 217 [Source:HGNC Symbol;Acc:13009]	20	52183604	52226446
ENSG00000090612	ZNF268	protein_coding	zinc finger protein 268 [Source:HGNC Symbol;Acc:13061]	12	133707570	133783698
ENSG00000183779	ZNF703	protein_coding	zinc finger protein 703 [Source:HGNC Symbol;Acc:25883]	8	37553269	37557537
ENSG00000117174	ZNHIT6	protein_coding	zinc finger, HIT-type containing 6 [Source:HGNC Symbol;Acc:26089]	1	86115106	86174116

## Sheet: TSG list
ensembl_gene_id	external_gene_name	gene_biotype	description	chromosome_name	start_position	end_position
ENSG00000168710	AHCYL1	protein_coding	adenosylhomocysteinase-like 1 [Source:HGNC Symbol;Acc:344]	1	110527308	110566357
ENSG00000163568	AIM2	protein_coding	absent in melanoma 2 [Source:HGNC Symbol;Acc:357]	1	159032274	159116886
ENSG00000196581	AJAP1	protein_coding	adherens junctions associated protein 1 [Source:HGNC Symbol;Acc:30801]	1	4714792	4852594
ENSG00000162551	ALPL	protein_coding	alkaline phosphatase, liver/bone/kidney [Source:HGNC Symbol;Acc:438]	1	21835858	21904905
ENSG00000175279	APITD1	protein_coding	apoptosis-inducing, TAF9-like domain 1 [Source:HGNC Symbol;Acc:23163]	1	10490159	10512210
ENSG00000143761	ARF1	protein_coding	ADP-ribosylation factor 1 [Source:HGNC Symbol;Acc:652]	1	228270361	228286912
ENSG00000137962	ARHGAP29	protein_coding	Rho GTPase activating protein 29 [Source:HGNC Symbol;Acc:30207]	1	94614544	94740624
ENSG00000117713	ARID1A	protein_coding	AT rich interactive domain 1A (SWI-like) [Source:HGNC Symbol;Acc:11110]	1	27022524	27108595
ENSG00000162772	ATF3	protein_coding	activating transcription factor 3 [Source:HGNC Symbol;Acc:785]	1	212738676	212794119
ENSG00000142867	BCL10	protein_coding	B-cell CLL/lymphoma 10 [Source:HGNC Symbol;Acc:989]	1	85731931	85742773
ENSG00000159388	BTG2	protein_coding	BTG family, member 2 [Source:HGNC Symbol;Acc:1131]	1	203274619	203278730
ENSG00000162706	CADM3	protein_coding	cell adhesion molecule 3 [Source:HGNC Symbol;Acc:17601]	1	159141399	159173103
ENSG00000162545	CAMK2N1	protein_coding	calcium/calmodulin-dependent protein kinase II inhibitor 1 [Source:HGNC Symbol;Acc:24190]	1	20808884	20812713
ENSG00000171735	CAMTA1	protein_coding	calmodulin binding transcription activator 1 [Source:HGNC Symbol;Acc:18806]	1	6845384	7829766
ENSG00000134371	CDC73	protein_coding	cell division cycle 73 [Source:HGNC Symbol;Acc:16783]	1	193091147	193223031
ENSG00000123080	CDKN2C	protein_coding	cyclin-dependent kinase inhibitor 2C (p18, inhibits CDK4) [Source:HGNC Symbol;Acc:1789]	1	51426417	51440305
ENSG00000116254	CHD5	protein_coding	chromodomain helicase DNA binding protein 5 [Source:HGNC Symbol;Acc:16816]	1	6161853	6240183
ENSG00000143536	CRNN	protein_coding	cornulin [Source:HGNC Symbol;Acc:1230]	1	152381719	152386739
ENSG00000178585	CTNNBIP1	protein_coding	catenin, beta interacting protein 1 [Source:HGNC Symbol;Acc:16913]	1	9908334	9970394
ENSG00000162733	DDR2	protein_coding	discoidin domain receptor tyrosine kinase 2 [Source:HGNC Symbol;Acc:2731]	1	162601163	162757190
ENSG00000162777	DENND2D	protein_coding	DENN/MADD domain containing 2D [Source:HGNC Symbol;Acc:26192]	1	111729796	111747157
ENSG00000160049	DFFA	protein_coding	DNA fragmentation factor, 45kDa, alpha polypeptide [Source:HGNC Symbol;Acc:2772]	1	10516579	10532583
ENSG00000162595	DIRAS3	protein_coding	DIRAS family, GTP-binding RAS-like 3 [Source:HGNC Symbol;Acc:687]	1	68511645	68517314
ENSG00000162616	DNAJB4	protein_coding	DnaJ (Hsp40) homolog, subfamily B, member 4 [Source:HGNC Symbol;Acc:14886]	1	78444859	78483648
ENSG00000007923	DNAJC11	protein_coding	DnaJ (Hsp40) homolog, subfamily C, member 11 [Source:HGNC Symbol;Acc:25570]	1	6694228	6761984
ENSG00000007968	E2F2	protein_coding	E2F transcription factor 2 [Source:HGNC Symbol;Acc:3114]	1	23832922	23857712
ENSG00000135766	EGLN1	protein_coding	egl-9 family hypoxia-inducible factor 1 [Source:HGNC Symbol;Acc:1232]	1	231499497	231560790
ENSG00000159023	EPB41	protein_coding	erythrocyte membrane protein band 4.1 (elliptocytosis 1, RH-linked) [Source:HGNC Symbol;Acc:3377]	1	29213603	29446553
ENSG00000142627	EPHA2	protein_coding	EPH receptor A2 [Source:HGNC Symbol;Acc:3386]	1	16450832	16482582
ENSG00000133216	EPHB2	protein_coding	EPH receptor B2 [Source:HGNC Symbol;Acc:3393]	1	23037332	23241818
ENSG00000116285	ERRFI1	protein_coding	ERBB receptor feedback inhibitor 1 [Source:HGNC Symbol;Acc:18185]	1	8064464	8086368
ENSG00000158008	EXTL1	protein_coding	exostosin-like glycosyltransferase 1 [Source:HGNC Symbol;Acc:3515]	1	26346375	26362955
ENSG00000162694	EXTL2	protein_coding	exostosin-like glycosyltransferase 2 [Source:HGNC Symbol;Acc:3516]	1	101337943	101361554
ENSG00000121769	FABP3	protein_coding	fatty acid binding protein 3, muscle and heart (mammary-derived growth inhibitor) [Source:HGNC Symbol;Acc:3557]	1	31838472	31849697
ENSG00000091483	FH	protein_coding	fumarate hydratase [Source:HGNC Symbol;Acc:3700]	1	241660903	241683061
ENSG00000187140	FOXD3	protein_coding	forkhead box D3 [Source:HGNC Symbol;Acc:3804]	1	63788730	63790797
ENSG00000204060	FOXO6	protein_coding	forkhead box O6 [Source:HGNC Symbol;Acc:24814]	1	41827594	41849262
ENSG00000123689	G0S2	protein_coding	G0/G1switch 2 [Source:HGNC Symbol;Acc:30229]	1	209848765	209849733
ENSG00000116717	GADD45A	protein_coding	growth arrest and DNA-damage-inducible, alpha [Source:HGNC Symbol;Acc:4095]	1	68150744	68154021
ENSG00000117228	GBP1	protein_coding	guanylate binding protein 1, interferon-inducible [Source:HGNC Symbol;Acc:4182]	1	89518002	89531043
ENSG00000120370	GORAB	protein_coding	golgin, RAB6-interacting [Source:HGNC Symbol;Acc:25676]	1	170501270	170522587
ENSG00000116478	HDAC1	protein_coding	histone deacetylase 1 [Source:HGNC Symbol;Acc:4852]	1	32757687	32799236
ENSG00000127124	HIVEP3	protein_coding	human immunodeficiency virus type I enhancer binding protein 3 [Source:HGNC Symbol;Acc:13561]	1	41972036	42501596
ENSG00000173641	HSPB7	protein_coding	heat shock 27kDa protein family, member 7 (cardiovascular) [Source:HGNC Symbol;Acc:5249]	1	16340523	16346089
ENSG00000163565	IFI16	protein_coding	interferon, gamma-inducible protein 16 [Source:HGNC Symbol;Acc:5395]	1	158969758	159024945
ENSG00000162892	IL24	protein_coding	interleukin 24 [Source:HGNC Symbol;Acc:11346]	1	207070788	207077484
ENSG00000187608	ISG15	protein_coding	ISG15 ubiquitin-like modifier [Source:HGNC Symbol;Acc:4053]	1	948803	949920
ENSG00000054523	KIF1B	protein_coding	kinesin family member 1B [Source:HGNC Symbol;Acc:16636]	1	10270863	10441661
ENSG00000170498	KISS1	protein_coding	KiSS-1 metastasis-suppressor [Source:HGNC Symbol;Acc:6341]	1	204159469	204165614
ENSG00000243709	LEFTY1	protein_coding	left-right determination factor 1 [Source:HGNC Symbol;Acc:6552]	1	226073982	226099082
ENSG00000143768	LEFTY2	protein_coding	left-right determination factor 2 [Source:HGNC Symbol;Acc:3122]	1	226124298	226129189
ENSG00000121454	LHX4	protein_coding	LIM homeobox 4 [Source:HGNC Symbol;Acc:21734]	1	180199421	180249380
ENSG00000183814	LIN9	protein_coding	lin-9 homolog (C. elegans) [Source:HGNC Symbol;Acc:30830]	1	226418850	226497570
ENSG00000168389	MFSD2A	protein_coding	major facilitator superfamily domain containing 2A [Source:HGNC Symbol;Acc:25897]	1	40420802	40435638
ENSG00000134250	NOTCH2	protein_coding	notch 2 [Source:HGNC Symbol;Acc:7882]	1	120454176	120612240
ENSG00000131910	NR0B2	protein_coding	nuclear receptor subfamily 0, group B, member 2 [Source:HGNC Symbol;Acc:7961]	1	27237980	27240457
ENSG00000116885	OSCP1	protein_coding	organic solute carrier partner 1 [Source:HGNC Symbol;Acc:29971]	1	36881428	36916086
ENSG00000116288	PARK7	protein_coding	parkinson protein 7 [Source:HGNC Symbol;Acc:16369]	1	8014351	8045565
ENSG00000143799	PARP1	protein_coding	poly (ADP-ribose) polymerase 1 [Source:HGNC Symbol;Acc:270]	1	226548392	226595780
ENSG00000162734	PEA15	protein_coding	phosphoprotein enriched in astrocytes 15 [Source:HGNC Symbol;Acc:8822]	1	160175127	160185166
ENSG00000204138	PHACTR4	protein_coding	phosphatase and actin regulator 4 [Source:HGNC Symbol;Acc:25793]	1	28696114	28826881
ENSG00000174307	PHLDA3	protein_coding	pleckstrin homology-like domain, family A, member 3 [Source:HGNC Symbol;Acc:8934]	1	201434620	201438365
ENSG00000188257	PLA2G2A	protein_coding	phospholipase A2, group IIA (platelets, synovial fluid) [Source:HGNC Symbol;Acc:9031]	1	20301925	20306932
ENSG00000023902	PLEKHO1	protein_coding	pleckstrin homology domain containing, family O member 1 [Source:HGNC Symbol;Acc:24310]	1	150121373	150136916
ENSG00000116731	PRDM2	protein_coding	PR domain containing 2, with ZNF domain [Source:HGNC Symbol;Acc:9347]	1	14026693	14151574
ENSG00000162409	PRKAA2	protein_coding	protein kinase, AMP-activated, alpha 2 catalytic subunit [Source:HGNC Symbol;Acc:9377]	1	57110995	57181008
ENSG00000117707	PROX1	protein_coding	prospero homeobox 1 [Source:HGNC Symbol;Acc:9459]	1	214156524	214214595
ENSG00000117425	PTCH2	protein_coding	patched 2 [Source:HGNC Symbol;Acc:9586]	1	45285516	45308735
ENSG00000081237	PTPRC	protein_coding	protein tyrosine phosphatase, receptor type, C [Source:HGNC Symbol;Acc:9666]	1	198607801	198726545
ENSG00000163564	PYHIN1	protein_coding	pyrin and HIN domain family, member 1 [Source:HGNC Symbol;Acc:28894]	1	158900586	158946844
ENSG00000132698	RAB25	protein_coding	RAB25, member RAS oncogene family [Source:HGNC Symbol;Acc:18238]	1	156030951	156040295
ENSG00000116473	RAP1A	protein_coding	RAP1A, member of RAS oncogene family [Source:HGNC Symbol;Acc:9855]	1	112084840	112259313
ENSG00000076864	RAP1GAP	protein_coding	RAP1 GTPase activating protein [Source:HGNC Symbol;Acc:9858]	1	21922708	21995801
ENSG00000075391	RASAL2	protein_coding	RAS protein activator like 2 [Source:HGNC Symbol;Acc:9874]	1	178062864	178448644
ENSG00000143207	RFWD2	protein_coding	ring finger and WD repeat domain 2, E3 ubiquitin protein ligase [Source:HGNC Symbol;Acc:17440]	1	175913967	176176629
ENSG00000135828	RNASEL	protein_coding	ribonuclease L (2',5'-oligoisoadenylate synthetase-dependent) [Source:HGNC Symbol;Acc:10050]	1	182542769	182558391
ENSG00000142676	RPL11	protein_coding	ribosomal protein L11 [Source:HGNC Symbol;Acc:10301]	1	24018269	24022915
ENSG00000122406	RPL5	protein_coding	ribosomal protein L5 [Source:HGNC Symbol;Acc:10360]	1	93297582	93307481
ENSG00000020633	RUNX3	protein_coding	runt-related transcription factor 3 [Source:HGNC Symbol;Acc:10473]	1	25226002	25291612
ENSG00000163191	S100A11	protein_coding	S100 calcium binding protein A11 [Source:HGNC Symbol;Acc:10488]	1	152004982	152020383
ENSG00000196754	S100A2	protein_coding	S100 calcium binding protein A2 [Source:HGNC Symbol;Acc:10492]	1	153533584	153540366
ENSG00000117118	SDHB	protein_coding	succinate dehydrogenase complex, subunit B, iron sulfur (Ip) [Source:HGNC Symbol;Acc:10681]	1	17345217	17380665
ENSG00000143416	SELENBP1	protein_coding	selenium binding protein 1 [Source:HGNC Symbol;Acc:10719]	1	151336778	151345209
ENSG00000175793	SFN	protein_coding	stratifin [Source:HGNC Symbol;Acc:10773]	1	27189633	27190947
ENSG00000097033	SH3GLB1	protein_coding	SH3-domain GRB2-like endophilin B1 [Source:HGNC Symbol;Acc:10833]	1	87170259	87213867
ENSG00000143570	SLC39A1	protein_coding	solute carrier family 39 (zinc transporter), member 1 [Source:HGNC Symbol;Acc:12876]	1	153931575	153940188
ENSG00000011007	TCEB3	protein_coding	transcription elongation factor B (SIII), polypeptide 3 (110kDa, elongin A) [Source:HGNC Symbol;Acc:11620]	1	24069645	24088549
ENSG00000069702	TGFBR3	protein_coding	transforming growth factor, beta receptor III [Source:HGNC Symbol;Acc:11774]	1	92145902	92371892
ENSG00000163154	TNFAIP8L2	protein_coding	tumor necrosis factor, alpha-induced protein 8-like 2 [Source:HGNC Symbol;Acc:26277]	1	151129105	151132225
ENSG00000186891	TNFRSF18	protein_coding	tumor necrosis factor receptor superfamily, member 18 [Source:HGNC Symbol;Acc:11914]	1	1138888	1142071
ENSG00000143514	TP53BP2	protein_coding	tumor protein p53 binding protein, 2 [Source:HGNC Symbol;Acc:12000]	1	223967601	224033674
ENSG00000078900	TP73	protein_coding	tumor protein p73 [Source:HGNC Symbol;Acc:12003]	1	3569084	3652765
ENSG00000116525	TRIM62	protein_coding	tripartite motif containing 62 [Source:HGNC Symbol;Acc:25574]	1	33611003	33647660
ENSG00000043514	TRIT1	protein_coding	tRNA isopentenyltransferase 1 [Source:HGNC Symbol;Acc:20286]	1	40306723	40349183
ENSG00000243725	TTC4	protein_coding	tetratricopeptide repeat domain 4 [Source:HGNC Symbol;Acc:12394]	1	55181495	55208330
ENSG00000130939	UBE4B	protein_coding	ubiquitination factor E4B [Source:HGNC Symbol;Acc:12500]	1	10092890	10241297
ENSG00000120942	UBIAD1	protein_coding	UbiA prenyltransferase domain containing 1 [Source:HGNC Symbol;Acc:30791]	1	11333263	11356106
ENSG00000077254	USP33	protein_coding	ubiquitin specific peptidase 33 [Source:HGNC Symbol;Acc:20059]	1	78161672	78225537
ENSG00000179456	ZBTB18	protein_coding	zinc finger and BTB domain containing 18 [Source:HGNC Symbol;Acc:13030]	1	244214585	244220778
ENSG00000204859	ZBTB48	protein_coding	zinc finger and BTB domain containing 48 [Source:HGNC Symbol;Acc:4930]	1	6640061	6649340
ENSG00000138443	ABI2	protein_coding	abl-interactor 2 [Source:HGNC Symbol;Acc:24011]	2	204192942	204312446
ENSG00000123612	ACVR1C	protein_coding	activin A receptor, type IC [Source:HGNC Symbol;Acc:18123]	2	158383279	158485517
ENSG00000153107	ANAPC1	protein_coding	anaphase promoting complex subunit 1 [Source:HGNC Symbol;Acc:19988]	2	112523848	112642267
ENSG00000138376	BARD1	protein_coding	BRCA1 associated RING domain 1 [Source:HGNC Symbol;Acc:952]	2	215590370	215674428
ENSG00000153094	BCL2L11	protein_coding	BCL2-like 11 (apoptosis facilitator) [Source:HGNC Symbol;Acc:994]	2	111876955	111926024
ENSG00000136717	BIN1	protein_coding	bridging integrator 1 [Source:HGNC Symbol;Acc:1052]	2	127805603	127864931
ENSG00000163217	BMP10	protein_coding	bone morphogenetic protein 10 [Source:HGNC Symbol;Acc:20869]	2	69092613	69098649
ENSG00000204217	BMPR2	protein_coding	bone morphogenetic protein receptor, type II (serine/threonine kinase) [Source:HGNC Symbol;Acc:1078]	2	203241659	203432474
ENSG00000119147	C2orf40	protein_coding	chromosome 2 open reading frame 40 [Source:HGNC Symbol;Acc:24642]	2	106679702	106694615
ENSG00000042493	CAPG	protein_coding	capping protein (actin filament), gelsolin-like [Source:HGNC Symbol;Acc:1474]	2	85621871	85645555
ENSG00000064012	CASP8	protein_coding	caspase 8, apoptosis-related cysteine peptidase [Source:HGNC Symbol;Acc:1509]	2	202098166	202152434
ENSG00000115526	CHST10	protein_coding	carbohydrate sulfotransferase 10 [Source:HGNC Symbol;Acc:19650]	2	101008327	101034118
ENSG00000066032	CTNNA2	protein_coding	catenin (cadherin-associated protein), alpha 2 [Source:HGNC Symbol;Acc:2510]	2	79412357	80875905
ENSG00000180871	CXCR2	protein_coding	chemokine (C-X-C motif) receptor 2 [Source:HGNC Symbol;Acc:6027]	2	218990012	219001976
ENSG00000119772	DNMT3A	protein_coding	DNA (cytosine-5-)-methyltransferase 3 alpha [Source:HGNC Symbol;Acc:2978]	2	25455845	25565459
ENSG00000115325	DOK1	protein_coding	docking protein 1, 62kDa (downstream of tyrosine kinase 1) [Source:HGNC Symbol;Acc:2990]	2	74776153	74784681
ENSG00000197635	DPP4	protein_coding	dipeptidyl-peptidase 4 [Source:HGNC Symbol;Acc:3009]	2	162848751	162931052
ENSG00000013016	EHD3	protein_coding	EH-domain containing 3 [Source:HGNC Symbol;Acc:3244]	2	31456880	31492313
ENSG00000116016	EPAS1	protein_coding	endothelial PAS domain protein 1 [Source:HGNC Symbol;Acc:3374]	2	46520806	46613836
ENSG00000178568	ERBB4	protein_coding	v-erb-b2 avian erythroblastic leukemia viral oncogene homolog 4 [Source:HGNC Symbol;Acc:3432]	2	212240446	213403565
ENSG00000169605	GKN1	protein_coding	gastrokine 1 [Source:HGNC Symbol;Acc:23217]	2	69201705	69208106
ENSG00000183607	GKN2	protein_coding	gastrokine 2 [Source:HGNC Symbol;Acc:24588]	2	69172364	69180102
ENSG00000144381	HSPD1	protein_coding	heat shock 60kDa protein 1 (chaperonin) [Source:HGNC Symbol;Acc:5261]	2	198351305	198381461
ENSG00000115317	HTRA2	protein_coding	HtrA serine peptidase 2 [Source:HGNC Symbol;Acc:14348]	2	74756504	74760472
ENSG00000138413	IDH1	protein_coding	isocitrate dehydrogenase 1 (NADP+), soluble [Source:HGNC Symbol;Acc:5382]	2	209100951	209130798
ENSG00000115461	IGFBP5	protein_coding	insulin-like growth factor binding protein 5 [Source:HGNC Symbol;Acc:5474]	2	217536828	217560248
ENSG00000030419	IKZF2	protein_coding	IKAROS family zinc finger 2 (Helios) [Source:HGNC Symbol;Acc:13177]	2	213864429	214017151
ENSG00000168395	ING5	protein_coding	inhibitor of growth family, member 5 [Source:HGNC Symbol;Acc:19421]	2	242641450	242668893
ENSG00000138448	ITGAV	protein_coding	integrin, alpha V [Source:HGNC Symbol;Acc:6150]	2	187454792	187545628
ENSG00000115548	KDM3A	protein_coding	lysine (K)-specific demethylase 3A [Source:HGNC Symbol;Acc:20815]	2	86667770	86719839
ENSG00000168702	LRP1B	protein_coding	low density lipoprotein receptor-related protein 1B [Source:HGNC Symbol;Acc:6693]	2	140988992	142889270
ENSG00000172005	MAL	protein_coding	mal, T-cell differentiation protein [Source:HGNC Symbol;Acc:6817]	2	95691422	95719737
ENSG00000168906	MAT2A	protein_coding	methionine adenosyltransferase II, alpha [Source:HGNC Symbol;Acc:6904]	2	85766288	85772403
ENSG00000114978	MOB1A	protein_coding	MOB kinase activator 1A [Source:HGNC Symbol;Acc:16015]	2	74379655	74406025
ENSG00000095002	MSH2	protein_coding	mutS homolog 2 [Source:HGNC Symbol;Acc:7325]	2	47630108	47789450
ENSG00000170485	NPAS2	protein_coding	neuronal PAS domain protein 2 [Source:HGNC Symbol;Acc:7895]	2	101436614	101613291
ENSG00000115216	NRBP1	protein_coding	nuclear receptor binding protein 1 [Source:HGNC Symbol;Acc:7993]	2	27650657	27665126
ENSG00000132326	PER2	protein_coding	period circadian clock 2 [Source:HGNC Symbol;Acc:8846]	2	239152679	239198743
ENSG00000153246	PLA2R1	protein_coding	phospholipase A2 receptor 1, 180kDa [Source:HGNC Symbol;Acc:9042]	2	160788519	160919121
ENSG00000171132	PRKCE	protein_coding	protein kinase C, epsilon [Source:HGNC Symbol;Acc:9401]	2	45878484	46415129
ENSG00000143878	RHOB	protein_coding	ras homolog family member B [Source:HGNC Symbol;Acc:668]	2	20646835	20649200
ENSG00000115963	RND3	protein_coding	Rho family GTPase 3 [Source:HGNC Symbol;Acc:671]	2	151324709	151395525
ENSG00000151692	RNF144A	protein_coding	ring finger protein 144A [Source:HGNC Symbol;Acc:20457]	2	7057523	7208417
ENSG00000177519	RPRM	protein_coding	reprimo, TP53 dependent G2 arrest mediator candidate [Source:HGNC Symbol;Acc:24201]	2	154333852	154335322
ENSG00000115310	RTN4	protein_coding	reticulon 4 [Source:HGNC Symbol;Acc:14085]	2	55199325	55339757
ENSG00000176887	SOX11	protein_coding	SRY (sex determining region Y)-box 11 [Source:HGNC Symbol;Acc:11191]	2	5832799	5841516
ENSG00000067066	SP100	protein_coding	SP100 nuclear antigen [Source:HGNC Symbol;Acc:11206]	2	231280657	231408805
ENSG00000115306	SPTBN1	protein_coding	spectrin, beta, non-erythrocytic 1 [Source:HGNC Symbol;Acc:11275]	2	54683422	54896812
ENSG00000115415	STAT1	protein_coding	signal transducer and activator of transcription 1, 91kDa [Source:HGNC Symbol;Acc:11362]	2	191829084	191885686
ENSG00000136560	TANK	protein_coding	TRAF family member-associated NFKB activator [Source:HGNC Symbol;Acc:11562]	2	161993419	162092732
ENSG00000144339	TMEFF2	protein_coding	transmembrane protein with EGF-like and two follistatin-like domains 2 [Source:HGNC Symbol;Acc:11867]	2	192813769	193060435
ENSG00000135956	TMEM127	protein_coding	transmembrane protein 127 [Source:HGNC Symbol;Acc:26038]	2	96914254	96931732
ENSG00000233608	TWIST2	protein_coding	twist family bHLH transcription factor 2 [Source:HGNC Symbol;Acc:20670]	2	239756673	239795893
ENSG00000127831	VIL1	protein_coding	villin 1 [Source:HGNC Symbol;Acc:12690]	2	219283815	219318018
ENSG00000163032	VSNL1	protein_coding	visinin-like 1 [Source:HGNC Symbol;Acc:12722]	2	17720393	17838285
ENSG00000079246	XRCC5	protein_coding	X-ray repair complementing defective repair in Chinese hamster cells 5 (double-strand-break rejoining) [Source:HGNC Symbol;Acc:12833]	2	216972187	217071026
ENSG00000152518	ZFP36L2	protein_coding	ZFP36 ring finger protein-like 2 [Source:HGNC Symbol;Acc:1108]	2	43449541	43453748
ENSG00000243989	ACY1	protein_coding	aminoacylase 1 [Source:HGNC Symbol;Acc:177]	3	52009066	52023213
ENSG00000163638	ADAMTS9	protein_coding	ADAM metallopeptidase with thrombospondin type 1 motif, 9 [Source:HGNC Symbol;Acc:13202]	3	64501333	64673676
ENSG00000144843	ADPRH	protein_coding	ADP-ribosylarginine hydrolase [Source:HGNC Symbol;Acc:269]	3	119298115	119308792
ENSG00000144891	AGTR1	protein_coding	angiotensin II receptor, type 1 [Source:HGNC Symbol;Acc:336]	3	148415571	148460795
ENSG00000144746	ARL6IP5	protein_coding	ADP-ribosylation-like factor 6 interacting protein 5 [Source:HGNC Symbol;Acc:16937]	3	69134095	69155217
ENSG00000175054	ATR	protein_coding	ataxia telangiectasia and Rad3 related [Source:HGNC Symbol;Acc:882]	3	142168077	142297668
ENSG00000163930	BAP1	protein_coding	BRCA1 associated protein-1 (ubiquitin carboxy-terminal hydrolase) [Source:HGNC Symbol;Acc:950]	3	52435029	52444366
ENSG00000157445	CACNA2D3	protein_coding	calcium channel, voltage-dependent, alpha 2/delta subunit 3 [Source:HGNC Symbol;Acc:15460]	3	54156574	55108584
ENSG00000175161	CADM2	protein_coding	cell adhesion molecule 2 [Source:HGNC Symbol;Acc:29849]	3	85008132	86123579
ENSG00000163814	CDCP1	protein_coding	CUB domain containing protein 1 [Source:HGNC Symbol;Acc:24357]	3	45123770	45187914
ENSG00000163347	CLDN1	protein_coding	claudin 1 [Source:HGNC Symbol;Acc:2032]	3	190023490	190040264
ENSG00000144655	CSRNP1	protein_coding	cysteine-serine-rich nuclear protein 1 [Source:HGNC Symbol;Acc:14300]	3	39183346	39196053
ENSG00000144677	CTDSPL	protein_coding	CTD (carboxy-terminal domain, RNA polymerase II, polypeptide A) small phosphatase-like [Source:HGNC Symbol;Acc:16890]	3	37903451	38025960
ENSG00000114395	CYB561D2	protein_coding	cytochrome b561 family, member D2 [Source:HGNC Symbol;Acc:30253]	3	50388126	50395891
ENSG00000008226	DLEC1	protein_coding	deleted in lung and esophageal cancer 1 [Source:HGNC Symbol;Acc:2899]	3	38080696	38165516
ENSG00000075711	DLG1	protein_coding	discs, large homolog 1 (Drosophila) [Source:HGNC Symbol;Acc:2900]	3	196769431	197026171
ENSG00000144597	EAF1	protein_coding	ELL associated factor 1 [Source:HGNC Symbol;Acc:20907]	3	15468862	15484120
ENSG00000145088	EAF2	protein_coding	ELL associated factor 2 [Source:HGNC Symbol;Acc:23115]	3	121554030	121605373
ENSG00000114346	ECT2	protein_coding	epithelial cell transforming sequence 2 oncogene [Source:HGNC Symbol;Acc:3155]	3	172468472	172539264
ENSG00000044524	EPHA3	protein_coding	EPH receptor A3 [Source:HGNC Symbol;Acc:3387]	3	89156674	89531284
ENSG00000182580	EPHB3	protein_coding	EPH receptor B3 [Source:HGNC Symbol;Acc:3394]	3	184279572	184300197
ENSG00000189283	FHIT	protein_coding	fragile histidine triad [Source:HGNC Symbol;Acc:3701]	3	59735036	61237133
ENSG00000183770	FOXL2	protein_coding	forkhead box L2 [Source:HGNC Symbol;Acc:1092]	3	138663066	138665982
ENSG00000114861	FOXP1	protein_coding	forkhead box P1 [Source:HGNC Symbol;Acc:3823]	3	71003844	71633140
ENSG00000114349	GNAT1	protein_coding	guanine nucleotide binding protein (G protein), alpha transducing activity polypeptide 1 [Source:HGNC Symbol;Acc:4393]	3	50229045	50233949
ENSG00000082701	GSK3B	protein_coding	glycogen synthase kinase 3 beta [Source:HGNC Symbol;Acc:4617]	3	119540170	119813264
ENSG00000071794	HLTF	protein_coding	helicase-like transcription factor [Source:HGNC Symbol;Acc:11099]	3	148747914	148804341
ENSG00000113905	HRG	protein_coding	histidine-rich glycoprotein [Source:HGNC Symbol;Acc:5181]	3	186378005	186396029
ENSG00000144730	IL17RD	protein_coding	interleukin 17 receptor D [Source:HGNC Symbol;Acc:17616]	3	57124010	57204334
ENSG00000144791	LIMD1	protein_coding	LIM domains containing 1 [Source:HGNC Symbol;Acc:6612]	3	45596886	45727830
ENSG00000144749	LRIG1	protein_coding	leucine-rich repeats and immunoglobulin-like domains 1 [Source:HGNC Symbol;Acc:17360]	3	66429221	66551687
ENSG00000179796	LRRC3B	protein_coding	leucine rich repeat containing 3B [Source:HGNC Symbol;Acc:28105]	3	26664297	26752267
ENSG00000185565	LSAMP	protein_coding	limbic system-associated membrane protein [Source:HGNC Symbol;Acc:6705]	3	115521235	117716095
ENSG00000012223	LTF	protein_coding	lactotransferrin [Source:HGNC Symbol;Acc:6720]	3	46477136	46526724
ENSG00000079257	LXN	protein_coding	latexin [Source:HGNC Symbol;Acc:13347]	3	158363611	158390482
ENSG00000129071	MBD4	protein_coding	methyl-CpG binding domain protein 4 [Source:HGNC Symbol;Acc:6919]	3	129149787	129158878
ENSG00000076242	MLH1	protein_coding	mutL homolog 1 [Source:HGNC Symbol;Acc:7127]	3	37034823	37107380
ENSG00000196549	MME	protein_coding	membrane metallo-endopeptidase [Source:HGNC Symbol;Acc:7154]	3	154741913	154901497
ENSG00000173531	MST1	protein_coding	macrophage stimulating 1 (hepatocyte growth factor-like) [Source:HGNC Symbol;Acc:7380]	3	49721380	49726934
ENSG00000164078	MST1R	protein_coding	macrophage stimulating 1 receptor (c-met-related tyrosine kinase) [Source:HGNC Symbol;Acc:7381]	3	49924435	49941299
ENSG00000114021	NIT2	protein_coding	nitrilase family, member 2 [Source:HGNC Symbol;Acc:29878]	3	100053545	100075710
ENSG00000114388	NPRL2	protein_coding	nitrogen permease regulator-like 2 (S. cerevisiae) [Source:HGNC Symbol;Acc:24969]	3	50384761	50388522
ENSG00000144852	NR1I2	protein_coding	nuclear receptor subfamily 1, group I, member 2 [Source:HGNC Symbol;Acc:7968]	3	119499331	119537332
ENSG00000177463	NR2C2	protein_coding	nuclear receptor subfamily 2, group C, member 2 [Source:HGNC Symbol;Acc:7972]	3	14989091	15095107
ENSG00000163939	PBRM1	protein_coding	polybromo 1 [Source:HGNC Symbol;Acc:30064]	3	52579368	52719933
ENSG00000173889	PHC3	protein_coding	polyhomeotic homolog 3 (Drosophila) [Source:HGNC Symbol;Acc:15682]	3	169804520	169899537
ENSG00000187091	PLCD1	protein_coding	phospholipase C, delta 1 [Source:HGNC Symbol;Acc:9060]	3	38048987	38071253
ENSG00000075651	PLD1	protein_coding	phospholipase D1, phosphatidylcholine-specific [Source:HGNC Symbol;Acc:9067]	3	171318195	171528740
ENSG00000132170	PPARG	protein_coding	peroxisome proliferator-activated receptor gamma [Source:HGNC Symbol;Acc:9236]	3	12328867	12475855
ENSG00000163590	PPM1L	protein_coding	protein phosphatase, Mg2+/Mn2+ dependent, 1L [Source:HGNC Symbol;Acc:16381]	3	160473390	160796695
ENSG00000163932	PRKCD	protein_coding	protein kinase C, delta [Source:HGNC Symbol;Acc:9399]	3	53190025	53226733
ENSG00000076201	PTPN23	protein_coding	protein tyrosine phosphatase, non-receptor type 23 [Source:HGNC Symbol;Acc:14406]	3	47422501	47454931
ENSG00000075785	RAB7A	protein_coding	RAB7A, member RAS oncogene family [Source:HGNC Symbol;Acc:9788]	3	128444965	128533639
ENSG00000077092	RARB	protein_coding	retinoic acid receptor, beta [Source:HGNC Symbol;Acc:9865]	3	25215823	25639423
ENSG00000068028	RASSF1	protein_coding	Ras association (RalGDS/AF-6) domain family member 1 [Source:HGNC Symbol;Acc:9882]	3	50367219	50378411
ENSG00000003756	RBM5	protein_coding	RNA binding motif protein 5 [Source:HGNC Symbol;Acc:9902]	3	50126341	50156454
ENSG00000004534	RBM6	protein_coding	RNA binding motif protein 6 [Source:HGNC Symbol;Acc:9903]	3	49977440	50137478
ENSG00000144642	RBMS3	protein_coding	RNA binding motif, single stranded interacting protein 3 [Source:HGNC Symbol;Acc:13427]	3	29322473	30051886
ENSG00000114115	RBP1	protein_coding	retinol binding protein 1, cellular [Source:HGNC Symbol;Acc:9919]	3	139236276	139258671
ENSG00000067560	RHOA	protein_coding	ras homolog family member A [Source:HGNC Symbol;Acc:667]	3	49396578	49450431
ENSG00000169855	ROBO1	protein_coding	roundabout, axon guidance receptor, homolog 1 (Drosophila) [Source:HGNC Symbol;Acc:10249]	3	78646390	79816965
ENSG00000012171	SEMA3B	processed_transcript	sema domain, immunoglobulin domain (Ig), short basic domain, secreted, (semaphorin) 3B [Source:HGNC Symbol;Acc:10724]	3	50304990	50314977
ENSG00000001617	SEMA3F	protein_coding	sema domain, immunoglobulin domain (Ig), short basic domain, secreted, (semaphorin) 3F [Source:HGNC Symbol;Acc:10728]	3	50192478	50226508
ENSG00000114204	SERPINI2	protein_coding	serpin peptidase inhibitor, clade I (pancpin), member 2 [Source:HGNC Symbol;Acc:8945]	3	167159577	167196792
ENSG00000181555	SETD2	protein_coding	SET domain containing 2 [Source:HGNC Symbol;Acc:18420]	3	47057919	47205457
ENSG00000144736	SHQ1	protein_coding	SHQ1, H/ACA ribonucleoprotein assembly factor [Source:HGNC Symbol;Acc:25543]	3	72798428	72911065
ENSG00000136603	SKIL	protein_coding	SKI-like oncogene [Source:HGNC Symbol;Acc:10897]	3	170075466	170114623
ENSG00000173473	SMARCC1	protein_coding	SWI/SNF related, matrix associated, actin dependent regulator of chromatin, subfamily c, member 1 [Source:HGNC Symbol;Acc:11104]	3	47626762	47823596
ENSG00000196220	SRGAP3	protein_coding	SLIT-ROBO Rho GTPase activating protein 3 [Source:HGNC Symbol;Acc:19744]	3	9022275	9404737
ENSG00000241186	TDGF1	protein_coding	teratocarcinoma-derived growth factor 1 [Source:HGNC Symbol;Acc:11701]	3	46616045	46668033
ENSG00000163513	TGFBR2	protein_coding	transforming growth factor, beta receptor II (70/80kDa) [Source:HGNC Symbol;Acc:11773]	3	30647994	30735634
ENSG00000151090	THRB	protein_coding	thyroid hormone receptor, beta [Source:HGNC Symbol;Acc:11799]	3	24158651	24536773
ENSG00000073282	TP63	protein_coding	tumor protein p63 [Source:HGNC Symbol;Acc:15979]	3	189349205	189615068
ENSG00000114383	TUSC2	protein_coding	tumor suppressor candidate 2 [Source:HGNC Symbol;Acc:17034]	3	50357458	50365682
ENSG00000134086	VHL	protein_coding	von Hippel-Lindau tumor suppressor, E3 ubiquitin protein ligase [Source:HGNC Symbol;Acc:12687]	3	10182692	10193904
ENSG00000114742	WDR48	protein_coding	WD repeat domain 48 [Source:HGNC Symbol;Acc:30914]	3	39093489	39138155
ENSG00000114251	WNT5A	protein_coding	wingless-type MMTV integration site family, member 5A [Source:HGNC Symbol;Acc:12784]	3	55499743	55523973
ENSG00000154764	WNT7A	protein_coding	wingless-type MMTV integration site family, member 7A [Source:HGNC Symbol;Acc:12786]	3	13857755	13921618
ENSG00000152977	ZIC1	protein_coding	Zic family member 1 [Source:HGNC Symbol;Acc:12872]	3	147111209	147228080
ENSG00000004838	ZMYND10	protein_coding	zinc finger, MYND-type containing 10 [Source:HGNC Symbol;Acc:19412]	3	50378541	50384283
ENSG00000118777	ABCG2	protein_coding	ATP-binding cassette, sub-family G (WHITE), member 2 [Source:HGNC Symbol;Acc:74]	4	89011416	89152474
ENSG00000164022	AIMP1	protein_coding	aminoacyl tRNA synthetase complex-interacting multifunctional protein 1 [Source:HGNC Symbol;Acc:10648]	4	107236701	107270383
ENSG00000169245	CXCL10	protein_coding	chemokine (C-X-C motif) ligand 10 [Source:HGNC Symbol;Acc:10637]	4	76942273	76944650
ENSG00000168772	CXXC4	protein_coding	CXXC finger protein 4 [Source:HGNC Symbol;Acc:24593]	4	105389469	105416058
ENSG00000083857	FAT1	protein_coding	FAT atypical cadherin 1 [Source:HGNC Symbol;Acc:3595]	4	187508937	187647876
ENSG00000196159	FAT4	protein_coding	FAT atypical cadherin 4 [Source:HGNC Symbol;Acc:23109]	4	126237554	126414087
ENSG00000109670	FBXW7	protein_coding	F-box and WD repeat domain containing 7, E3 ubiquitin protein ligase [Source:HGNC Symbol;Acc:16712]	4	153242410	153457253
ENSG00000171476	HOPX	protein_coding	HOP homeobox [Source:HGNC Symbol;Acc:24961]	4	57514155	57548065
ENSG00000164120	HPGD	protein_coding	hydroxyprostaglandin dehydrogenase 15-(NAD) [Source:HGNC Symbol;Acc:5154]	4	175411328	175444305
ENSG00000170801	HTRA3	protein_coding	HtrA serine peptidase 3 [Source:HGNC Symbol;Acc:30406]	4	8271492	8308838
ENSG00000163453	IGFBP7	protein_coding	insulin-like growth factor binding protein 7 [Source:HGNC Symbol;Acc:5476]	4	57896939	57976551
ENSG00000168556	ING2	protein_coding	inhibitor of growth family, member 2 [Source:HGNC Symbol;Acc:6063]	4	184426147	184432249
ENSG00000109452	INPP4B	protein_coding	inositol polyphosphate-4-phosphatase, type II, 105kDa [Source:HGNC Symbol;Acc:6075]	4	142944313	143768585
ENSG00000109339	MAPK10	protein_coding	mitogen-activated protein kinase 10 [Source:HGNC Symbol;Acc:6872]	4	86936276	87515284
ENSG00000173542	MOB1B	protein_coding	MOB kinase activator 1B [Source:HGNC Symbol;Acc:29801]	4	71768043	71888166
ENSG00000138653	NDST4	protein_coding	N-deacetylase/N-sulfotransferase (heparan glucosaminyl) 4 [Source:HGNC Symbol;Acc:20779]	4	115748919	116035032
ENSG00000109320	NFKB1	protein_coding	nuclear factor of kappa light polypeptide gene enhancer in B-cells 1 [Source:HGNC Symbol;Acc:7794]	4	103422486	103538459
ENSG00000138650	PCDH10	protein_coding	protocadherin 10 [Source:HGNC Symbol;Acc:13404]	4	134070470	134129356
ENSG00000163737	PF4	protein_coding	platelet factor 4 [Source:HGNC Symbol;Acc:8861]	4	74846794	74847841
ENSG00000164040	PGRMC2	protein_coding	progesterone receptor membrane component 2 [Source:HGNC Symbol;Acc:16089]	4	129190397	129209984
ENSG00000074211	PPP2R2C	protein_coding	protein phosphatase 2, regulatory subunit B, gamma [Source:HGNC Symbol;Acc:9306]	4	6322305	6565327
ENSG00000138738	PRDM5	protein_coding	PR domain containing 5 [Source:HGNC Symbol;Acc:9349]	4	121606074	121844025
ENSG00000163629	PTPN13	protein_coding	protein tyrosine phosphatase, non-receptor type 13 (APO-1/CD95 (Fas)-associated phosphatase) [Source:HGNC Symbol;Acc:9646]	4	87515468	87736324
ENSG00000163743	RCHY1	protein_coding	ring finger and CHY zinc finger domain containing 1, E3 ubiquitin protein ligase [Source:HGNC Symbol;Acc:17479]	4	76404247	76439974
ENSG00000145423	SFRP2	protein_coding	secreted frizzled-related protein 2 [Source:HGNC Symbol;Acc:10777]	4	154701744	154710272
ENSG00000178343	SHISA3	protein_coding	shisa family member 3 [Source:HGNC Symbol;Acc:25159]	4	42399856	42404504
ENSG00000145147	SLIT2	protein_coding	slit homolog 2 (Drosophila) [Source:HGNC Symbol;Acc:11086]	4	20254883	20622184
ENSG00000152583	SPARCL1	protein_coding	SPARC-like 1 (hevin) [Source:HGNC Symbol;Acc:11220]	4	88394487	88452213
ENSG00000172403	SYNPO2	protein_coding	synaptopodin 2 [Source:HGNC Symbol;Acc:17732]	4	119809996	119982402
ENSG00000168769	TET2	protein_coding	tet methylcytosine dioxygenase 2 [Source:HGNC Symbol;Acc:25941]	4	106067032	106200973
ENSG00000187054	TMPRSS11A	protein_coding	transmembrane protease, serine 11A [Source:HGNC Symbol;Acc:27954]	4	68775103	68829858
ENSG00000154277	UCHL1	protein_coding	ubiquitin carboxyl-terminal esterase L1 (ubiquitin thiolesterase) [Source:HGNC Symbol;Acc:12513]	4	41258430	41270472
ENSG00000182168	UNC5C	protein_coding	unc-5 homolog C (C. elegans) [Source:HGNC Symbol;Acc:12569]	4	96083655	96470357
ENSG00000063438	AHRR	protein_coding	aryl-hydrocarbon receptor repressor [Source:HGNC Symbol;Acc:346]	5	304291	438406
ENSG00000134982	APC	protein_coding	adenomatous polyposis coli [Source:HGNC Symbol;Acc:583]	5	112043195	112181936
ENSG00000176788	BASP1	protein_coding	brain abundant, membrane attached signal protein 1 [Source:HGNC Symbol;Acc:957]	5	17065707	17276943
ENSG00000129596	CDO1	protein_coding	cysteine dioxygenase type 1 [Source:HGNC Symbol;Acc:1795]	5	115140430	115152651
ENSG00000153922	CHD1	protein_coding	chromodomain helicase DNA binding protein 1 [Source:HGNC Symbol;Acc:1915]	5	98190908	98262240
ENSG00000164400	CSF2	protein_coding	colony stimulating factor 2 (granulocyte-macrophage) [Source:HGNC Symbol;Acc:2434]	5	131409483	131411859
ENSG00000113712	CSNK1A1	protein_coding	casein kinase 1, alpha 1 [Source:HGNC Symbol;Acc:2451]	5	148871760	148931007
ENSG00000145824	CXCL14	protein_coding	chemokine (C-X-C motif) ligand 14 [Source:HGNC Symbol;Acc:10640]	5	134906373	134914969
ENSG00000171604	CXXC5	protein_coding	CXXC finger protein 5 [Source:HGNC Symbol;Acc:26943]	5	139026884	139063467
ENSG00000153071	DAB2	protein_coding	Dab, mitogen-responsive phosphoprotein, homolog 2 (Drosophila) [Source:HGNC Symbol;Acc:2662]	5	39371780	39462402
ENSG00000256453	DND1	protein_coding	DND microRNA-mediated repression inhibitor 1 [Source:HGNC Symbol;Acc:23799]	5	140050379	140053171
ENSG00000146094	DOK3	protein_coding	docking protein 3 [Source:HGNC Symbol;Acc:24583]	5	176928908	176938275
ENSG00000120129	DUSP1	protein_coding	dual specificity phosphatase 1 [Source:HGNC Symbol;Acc:3064]	5	172195093	172198198
ENSG00000184349	EFNA5	protein_coding	ephrin-A5 [Source:HGNC Symbol;Acc:3225]	5	106712590	107006596
ENSG00000120738	EGR1	protein_coding	early growth response 1 [Source:HGNC Symbol;Acc:3238]	5	137801179	137805004
ENSG00000113391	FAM172A	protein_coding	family with sequence similarity 172, member A [Source:HGNC Symbol;Acc:25365]	5	92953775	93447404
ENSG00000204628	GNB2L1	protein_coding	guanine nucleotide binding protein (G protein), beta polypeptide 2-like 1 [Source:HGNC Symbol;Acc:4399]	5	180663909	180675096
ENSG00000211445	GPX3	protein_coding	glutathione peroxidase 3 (plasma) [Source:HGNC Symbol;Acc:4555]	5	150400124	150408554
ENSG00000171720	HDAC3	protein_coding	histone deacetylase 3 [Source:HGNC Symbol;Acc:4854]	5	141000443	141016437
ENSG00000169567	HINT1	protein_coding	histidine triad nucleotide binding protein 1 [Source:HGNC Symbol;Acc:4912]	5	130494720	130507428
ENSG00000145703	IQGAP2	protein_coding	IQ motif containing GTPase activating protein 2 [Source:HGNC Symbol;Acc:6111]	5	75699074	76003957
ENSG00000125347	IRF1	protein_coding	interferon regulatory factor 1 [Source:HGNC Symbol;Acc:6116]	5	131817301	131826490
ENSG00000170549	IRX1	protein_coding	iroquois homeobox 1 [Source:HGNC Symbol;Acc:14358]	5	3596168	3601517
ENSG00000120733	KDM3B	protein_coding	lysine (K)-specific demethylase 3B [Source:HGNC Symbol;Acc:1337]	5	137688285	137772717
ENSG00000113594	LIFR	protein_coding	leukemia inhibitory factor receptor alpha [Source:HGNC Symbol;Acc:6597]	5	38475065	38608456
ENSG00000113083	LOX	protein_coding	lysyl oxidase [Source:HGNC Symbol;Acc:6664]	5	121398890	121413980
ENSG00000050748	MAPK9	protein_coding	mitogen-activated protein kinase 9 [Source:HGNC Symbol;Acc:6886]	5	179660143	179719099
ENSG00000171444	MCC	protein_coding	mutated in colorectal cancers [Source:HGNC Symbol;Acc:6935]	5	112357796	112824527
ENSG00000170476	MZB1	protein_coding	marginal zone B and B1 cell-specific protein [Source:HGNC Symbol;Acc:30125]	5	138723169	138725770
ENSG00000181163	NPM1	protein_coding	nucleophosmin (nucleolar phosphoprotein B23, numatrin) [Source:HGNC Symbol;Acc:7910]	5	170814120	170838141
ENSG00000120727	PAIP2	protein_coding	poly(A) binding protein interacting protein 2 [Source:HGNC Symbol;Acc:17970]	5	138677276	138705406
ENSG00000240184	PCDHGC3	protein_coding	protocadherin gamma subfamily C, 3 [Source:HGNC Symbol;Acc:8716]	5	140855580	140892542
ENSG00000131435	PDLIM4	protein_coding	PDZ and LIM domain 4 [Source:HGNC Symbol;Acc:16501]	5	131593364	131609147
ENSG00000145632	PLK2	protein_coding	polo-like kinase 2 [Source:HGNC Symbol;Acc:19699]	5	57749809	57756087
ENSG00000113575	PPP2CA	protein_coding	protein phosphatase 2, catalytic subunit, alpha isozyme [Source:HGNC Symbol;Acc:9299]	5	133530025	133561833
ENSG00000132356	PRKAA1	protein_coding	protein kinase, AMP-activated, alpha 1 catalytic subunit [Source:HGNC Symbol;Acc:9376]	5	40759481	40798476
ENSG00000164197	RNF180	protein_coding	ring finger protein 180 [Source:HGNC Symbol;Acc:27752]	5	63461671	63668696
ENSG00000161055	SCGB3A1	protein_coding	secretoglobin, family 3A, member 1 [Source:HGNC Symbol;Acc:18384]	5	180017103	180018540
ENSG00000073578	SDHA	protein_coding	succinate dehydrogenase complex, subunit A, flavoprotein (Fp) [Source:HGNC Symbol;Acc:10680]	5	218356	256815
ENSG00000145604	SKP2	protein_coding	S-phase kinase-associated protein 2, E3 ubiquitin protein ligase [Source:HGNC Symbol;Acc:10901]	5	36152091	36184421
ENSG00000113140	SPARC	protein_coding	secreted protein, acidic, cysteine-rich (osteonectin) [Source:HGNC Symbol;Acc:11219]	5	151040657	151066726
ENSG00000145879	SPINK7	protein_coding	serine peptidase inhibitor, Kazal type 7 (putative) [Source:HGNC Symbol;Acc:24643]	5	147691982	147695485
ENSG00000187678	SPRY4	protein_coding	sprouty homolog 4 (Drosophila) [Source:HGNC Symbol;Acc:15533]	5	141689992	141706020
ENSG00000145687	SSBP2	protein_coding	single-stranded DNA binding protein 2 [Source:HGNC Symbol;Acc:15831]	5	80708840	81047616
ENSG00000072786	STK10	protein_coding	serine/threonine kinase 10 [Source:HGNC Symbol;Acc:11388]	5	171469077	171615390
ENSG00000120708	TGFBI	protein_coding	transforming growth factor, beta-induced, 68kDa [Source:HGNC Symbol;Acc:11771]	5	135364584	135399507
ENSG00000145777	TSLP	protein_coding	thymic stromal lymphopoietin [Source:HGNC Symbol;Acc:30743]	5	110405760	110413722
ENSG00000215218	UBE2QL1	protein_coding	ubiquitin-conjugating enzyme E2Q family-like 1 [Source:HGNC Symbol;Acc:37269]	5	6448736	6495022
ENSG00000087206	UIMC1	protein_coding	ubiquitin interaction motif containing 1 [Source:HGNC Symbol;Acc:30298]	5	176332006	176449634
ENSG00000113763	UNC5A	protein_coding	unc-5 homolog A (C. elegans) [Source:HGNC Symbol;Acc:12567]	5	176237478	176307897
ENSG00000178175	ZNF366	protein_coding	zinc finger protein 366 [Source:HGNC Symbol;Acc:18316]	5	71738479	71803554
ENSG00000204472	AIF1	protein_coding	allograft inflammatory factor 1 [Source:HGNC Symbol;Acc:352]	6	31582961	31584798
ENSG00000131016	AKAP12	protein_coding	A kinase (PRKA) anchor protein 12 [Source:HGNC Symbol;Acc:370]	6	151561134	151679692
ENSG00000118520	ARG1	protein_coding	arginase 1 [Source:HGNC Symbol;Acc:663]	6	131894284	131905472
ENSG00000112237	CCNC	protein_coding	cyclin C [Source:HGNC Symbol;Acc:1581]	6	99990256	100016849
ENSG00000124762	CDKN1A	protein_coding	cyclin-dependent kinase inhibitor 1A (p21, Cip1) [Source:HGNC Symbol;Acc:1784]	6	36644305	36655116
ENSG00000164442	CITED2	protein_coding	Cbp/p300-interacting transactivator, with Glu/Asp-rich carboxy-terminal domain, 2 [Source:HGNC Symbol;Acc:1987]	6	139693393	139695757
ENSG00000118523	CTGF	protein_coding	connective tissue growth factor [Source:HGNC Symbol;Acc:2500]	6	132269316	132272513
ENSG00000146038	DCDC2	protein_coding	doublecortin domain containing 2 [Source:HGNC Symbol;Acc:18141]	6	24171984	24358280
ENSG00000096696	DSP	protein_coding	desmoplakin [Source:HGNC Symbol;Acc:3052]	6	7541808	7586950
ENSG00000112679	DUSP22	protein_coding	dual specificity phosphatase 22 [Source:HGNC Symbol;Acc:16077]	6	291630	351355
ENSG00000112242	E2F3	protein_coding	E2F transcription factor 3 [Source:HGNC Symbol;Acc:3115]	6	20402398	20493941
ENSG00000156508	EEF1A1	protein_coding	eukaryotic translation elongation factor 1 alpha 1 [Source:HGNC Symbol;Acc:3189]	6	74225473	74233520
ENSG00000124802	EEF1E1	protein_coding	eukaryotic translation elongation factor 1 epsilon 1 [Source:HGNC Symbol;Acc:3212]	6	8073593	8102811
ENSG00000091831	ESR1	protein_coding	estrogen receptor 1 [Source:HGNC Symbol;Acc:3467]	6	151977826	152450754
ENSG00000112319	EYA4	protein_coding	eyes absent homolog 4 (Drosophila) [Source:HGNC Symbol;Acc:3522]	6	133561736	133853258
ENSG00000054598	FOXC1	protein_coding	forkhead box C1 [Source:HGNC Symbol;Acc:3800]	6	1610681	1614127
ENSG00000118689	FOXO3	protein_coding	forkhead box O3 [Source:HGNC Symbol;Acc:3821]	6	108881038	109005977
ENSG00000111816	FRK	protein_coding	fyn-related kinase [Source:HGNC Symbol;Acc:3955]	6	116252312	116381921
ENSG00000137218	FRS3	protein_coding	fibroblast growth factor receptor substrate 3 [Source:HGNC Symbol;Acc:16970]	6	41737914	41754280
ENSG00000152661	GJA1	protein_coding	gap junction protein, alpha 1, 43kDa [Source:HGNC Symbol;Acc:4274]	6	121756838	121770873
ENSG00000124713	GNMT	protein_coding	glycine N-methyltransferase [Source:HGNC Symbol;Acc:4415]	6	42928496	42931618
ENSG00000085382	HACE1	protein_coding	HECT domain and ankyrin repeat containing E3 ubiquitin protein ligase 1 [Source:HGNC Symbol;Acc:21033]	6	105175968	105307794
ENSG00000112406	HECA	protein_coding	headcase homolog (Drosophila) [Source:HGNC Symbol;Acc:21041]	6	139456249	139501939
ENSG00000095951	HIVEP1	protein_coding	human immunodeficiency virus type I enhancer binding protein 1 [Source:HGNC Symbol;Acc:4920]	6	12008995	12165232
ENSG00000172201	ID4	protein_coding	inhibitor of DNA binding 4, dominant negative helix-loop-helix protein [Source:HGNC Symbol;Acc:5363]	6	19837617	19840915
ENSG00000137331	IER3	protein_coding	immediate early response 3 [Source:HGNC Symbol;Acc:5392]	6	30710976	30712331
ENSG00000197081	IGF2R	protein_coding	insulin-like growth factor 2 receptor [Source:HGNC Symbol;Acc:5467]	6	160390131	160534539
ENSG00000112115	IL17A	protein_coding	interleukin 17A [Source:HGNC Symbol;Acc:5981]	6	52051185	52055436
ENSG00000137265	IRF4	protein_coding	interferon regulatory factor 4 [Source:HGNC Symbol;Acc:6119]	6	391739	411447
ENSG00000131023	LATS1	protein_coding	large tumor suppressor kinase 1 [Source:HGNC Symbol;Acc:6514]	6	149979289	150039392
ENSG00000085511	MAP3K4	protein_coding	mitogen-activated protein kinase kinase kinase 4 [Source:HGNC Symbol;Acc:6856]	6	161412759	161538417
	MARCKS			6	114178527	114184652
ENSG00000111877	MCM9	protein_coding	minichromosome maintenance complex component 9 [Source:HGNC Symbol;Acc:21484]	6	119134605	119256327
ENSG00000137337	MDC1	protein_coding	mediator of DNA-damage checkpoint 1 [Source:HGNC Symbol;Acc:21163]	6	30667584	30685666
ENSG00000225921	NOL7	protein_coding	nucleolar protein 7, 27kDa [Source:HGNC Symbol;Acc:21040]	6	13615559	13632971
ENSG00000112530	PACRG	protein_coding	PARK2 co-regulated [Source:HGNC Symbol;Acc:19152]	6	163148164	163736524
ENSG00000185345	PARK2	protein_coding	parkin RBR E3 ubiquitin protein ligase [Source:HGNC Symbol;Acc:8607]	6	161768452	163148803
ENSG00000164494	PDSS2	protein_coding	prenyl (decaprenyl) diphosphate synthase, subunit 2 [Source:HGNC Symbol;Acc:23041]	6	107473761	107780768
ENSG00000146070	PLA2G7	protein_coding	phospholipase A2, group VII (platelet-activating factor acetylhydrolase, plasma) [Source:HGNC Symbol;Acc:9040]	6	46671938	46703430
ENSG00000118495	PLAGL1	protein_coding	pleiomorphic adenoma gene-like 1 [Source:HGNC Symbol;Acc:9046]	6	144261437	144385735
ENSG00000057657	PRDM1	protein_coding	PR domain containing 1, with ZNF domain [Source:HGNC Symbol;Acc:9346]	6	106534195	106557814
ENSG00000152894	PTPRK	protein_coding	protein tyrosine phosphatase, receptor type, K [Source:HGNC Symbol;Acc:9674]	6	128289924	128841870
ENSG00000010017	RANBP9	protein_coding	RAN binding protein 9 [Source:HGNC Symbol;Acc:13727]	6	13621730	13711796
ENSG00000026297	RNASET2	protein_coding	ribonuclease T2 [Source:HGNC Symbol;Acc:21686]	6	167342992	167370679
ENSG00000112130	RNF8	protein_coding	ring finger protein 8, E3 ubiquitin protein ligase [Source:HGNC Symbol;Acc:10071]	6	37321748	37362514
ENSG00000071242	RPS6KA2	protein_coding	ribosomal protein S6 kinase, 90kDa, polypeptide 2 [Source:HGNC Symbol;Acc:10431]	6	166822852	167319939
ENSG00000130347	RTN4IP1	protein_coding	reticulon 4 interacting protein 1 [Source:HGNC Symbol;Acc:18647]	6	107018903	107077373
ENSG00000124813	RUNX2	protein_coding	runt-related transcription factor 2 [Source:HGNC Symbol;Acc:10472]	6	45295894	45632086
ENSG00000111961	SASH1	protein_coding	SAM and SH3 domain containing 1 [Source:HGNC Symbol;Acc:19182]	6	148593440	148873186
ENSG00000146414	SHPRH	protein_coding	SNF2 histone linker PHD RING helicase, E3 ubiquitin protein ligase [Source:HGNC Symbol;Acc:19336]	6	146185381	146285559
ENSG00000112096	SOD2	protein_coding	superoxide dismutase 2, mitochondrial [Source:HGNC Symbol;Acc:11180]	6	160090089	160183561
ENSG00000137203	TFAP2A	protein_coding	transcription factor AP-2 alpha (activating enhancer binding protein 2 alpha) [Source:HGNC Symbol;Acc:11742]	6	10393419	10419892
ENSG00000118503	TNFAIP3	protein_coding	tumor necrosis factor, alpha-induced protein 3 [Source:HGNC Symbol;Acc:11896]	6	138188351	138204449
ENSG00000204610	TRIM15	protein_coding	tripartite motif containing 15 [Source:HGNC Symbol;Acc:16284]	6	30130993	30140473
ENSG00000204616	TRIM31	protein_coding	tripartite motif containing 31 [Source:HGNC Symbol;Acc:16289]	6	30070674	30080883
ENSG00000014123	UFL1	protein_coding	UFM1-specific ligase 1 [Source:HGNC Symbol;Acc:23039]	6	96969471	97003152
ENSG00000112715	VEGFA	protein_coding	vascular endothelial growth factor A [Source:HGNC Symbol;Acc:12680]	6	43737921	43754224
ENSG00000112761	WISP3	protein_coding	WNT1 inducible signaling pathway protein 3 [Source:HGNC Symbol;Acc:12771]	6	112375275	112392171
ENSG00000124571	XPO5	protein_coding	exportin 5 [Source:HGNC Symbol;Acc:17675]	6	43490072	43543812
ENSG00000188994	ZNF292	protein_coding	zinc finger protein 292 [Source:HGNC Symbol;Acc:18410]	6	87862551	87973914
ENSG00000087085	ACHE	protein_coding	acetylcholinesterase (Yt blood group) [Source:HGNC Symbol;Acc:108]	7	100487615	100494594
ENSG00000106546	AHR	protein_coding	aryl hydrocarbon receptor [Source:HGNC Symbol;Acc:348]	7	17338246	17385776
ENSG00000106305	AIMP2	protein_coding	aminoacyl tRNA synthetase complex-interacting multifunctional protein 2 [Source:HGNC Symbol;Acc:20609]	7	6048876	6063465
ENSG00000085662	AKR1B1	protein_coding	aldo-keto reductase family 1, member B1 (aldose reductase) [Source:HGNC Symbol;Acc:381]	7	134127102	134144036
ENSG00000170632	ARMC10	protein_coding	armadillo repeat containing 10 [Source:HGNC Symbol;Acc:21706]	7	102715328	102740205
ENSG00000160862	AZGP1	protein_coding	alpha-2-glycoprotein 1, zinc-binding [Source:HGNC Symbol;Acc:910]	7	99564343	99573780
ENSG00000106144	CASP2	protein_coding	caspase 2, apoptosis-related cysteine peptidase [Source:HGNC Symbol;Acc:1503]	7	142985308	143004789
ENSG00000105974	CAV1	protein_coding	caveolin 1, caveolae protein, 22kDa [Source:HGNC Symbol;Acc:1527]	7	116164839	116201233
ENSG00000128596	CCDC136	protein_coding	coiled-coil domain containing 136 [Source:HGNC Symbol;Acc:22225]	7	128430811	128462186
ENSG00000105810	CDK6	protein_coding	cyclin-dependent kinase 6 [Source:HGNC Symbol;Acc:1777]	7	92234235	92465908
ENSG00000001626	CFTR	protein_coding	cystic fibrosis transmembrane conductance regulator (ATP-binding cassette sub-family C, member 7) [Source:HGNC Symbol;Acc:1884]	7	117105838	117356025
ENSG00000174469	CNTNAP2	protein_coding	contactin associated protein-like 2 [Source:HGNC Symbol;Acc:13830]	7	145813453	148118090
ENSG00000055130	CUL1	protein_coding	cullin 1 [Source:HGNC Symbol;Acc:2551]	7	148395006	148498128
ENSG00000257923	CUX1	protein_coding	cut-like homeobox 1 [Source:HGNC Symbol;Acc:2557]	7	101458959	101927249
ENSG00000105928	DFNA5	protein_coding	deafness, autosomal dominant 5 [Source:HGNC Symbol;Acc:2810]	7	24737972	24809244
ENSG00000135164	DMTF1	protein_coding	cyclin D binding myb-like transcription factor 1 [Source:HGNC Symbol;Acc:14603]	7	86781677	86825653
ENSG00000146904	EPHA1	protein_coding	EPH receptor A1 [Source:HGNC Symbol;Acc:3385]	7	143087382	143105985
ENSG00000196411	EPHB4	protein_coding	EPH receptor B4 [Source:HGNC Symbol;Acc:3395]	7	100400187	100425121
ENSG00000106123	EPHB6	protein_coding	EPH receptor B6 [Source:HGNC Symbol;Acc:3396]	7	142552792	142568847
ENSG00000106462	EZH2	protein_coding	enhancer of zeste homolog 2 (Drosophila) [Source:HGNC Symbol;Acc:3527]	7	148504475	148581413
ENSG00000161040	FBXL13	protein_coding	F-box and leucine-rich repeat protein 13 [Source:HGNC Symbol;Acc:21658]	7	102453308	102715286
ENSG00000105856	HBP1	protein_coding	HMG-box transcription factor 1 [Source:HGNC Symbol;Acc:23200]	7	106809406	106842974
ENSG00000064393	HIPK2	protein_coding	homeodomain interacting protein kinase 2 [Source:HGNC Symbol;Acc:14402]	7	139246316	139477577
ENSG00000146674	IGFBP3	protein_coding	insulin-like growth factor binding protein 3 [Source:HGNC Symbol;Acc:5472]	7	45951949	45961473
ENSG00000185811	IKZF1	protein_coding	IKAROS family zinc finger 1 (Ikaros) [Source:HGNC Symbol;Acc:13176]	7	50343720	50472799
ENSG00000071243	ING3	protein_coding	inhibitor of growth family, member 3 [Source:HGNC Symbol;Acc:14587]	7	120590803	120617270
ENSG00000128604	IRF5	protein_coding	interferon regulatory factor 5 [Source:HGNC Symbol;Acc:6120]	7	128577666	128590089
ENSG00000055609	KMT2C	protein_coding	lysine (K)-specific methyltransferase 2C [Source:HGNC Symbol;Acc:13726]	7	151832010	152133090
ENSG00000001631	KRIT1	protein_coding	KRIT1, ankyrin repeat containing [Source:HGNC Symbol;Acc:1573]	7	91828283	91875480
ENSG00000086730	LAT2	protein_coding	linker for activation of T cells family, member 2 [Source:HGNC Symbol;Acc:12749]	7	73613982	73644161
ENSG00000128594	LRRC4	protein_coding	leucine rich repeat containing 4 [Source:HGNC Symbol;Acc:15586]	7	127667124	127672160
ENSG00000002822	MAD1L1	protein_coding	MAD1 mitotic arrest deficient-like 1 (yeast) [Source:HGNC Symbol;Acc:6762]	7	1855429	2272878
ENSG00000161048	NAPEPLD	protein_coding	N-acyl phosphatidylethanolamine phospholipase D [Source:HGNC Symbol;Acc:21683]	7	102740223	102790007
ENSG00000091129	NRCAM	protein_coding	neuronal cell adhesion molecule [Source:HGNC Symbol;Acc:7994]	7	107788068	108097161
ENSG00000106459	NRF1	protein_coding	nuclear respiratory factor 1 [Source:HGNC Symbol;Acc:7996]	7	129251555	129396922
ENSG00000106331	PAX4	protein_coding	paired box 4 [Source:HGNC Symbol;Acc:8618]	7	127250346	127255982
ENSG00000106536	POU6F2	protein_coding	POU class 6 homeobox 2 [Source:HGNC Symbol;Acc:21694]	7	39017598	39532694
ENSG00000127947	PTPN12	protein_coding	protein tyrosine phosphatase, non-receptor type 12 [Source:HGNC Symbol;Acc:9645]	7	77166592	77269388
ENSG00000135249	RINT1	protein_coding	RAD50 interactor 1 [Source:HGNC Symbol;Acc:21876]	7	105172532	105208124
ENSG00000177409	SAMD9L	protein_coding	sterile alpha motif domain containing 9-like [Source:HGNC Symbol;Acc:1349]	7	92759368	92777682
ENSG00000106483	SFRP4	protein_coding	secreted frizzled-related protein 4 [Source:HGNC Symbol;Acc:10778]	7	37945543	38065297
ENSG00000004866	ST7	protein_coding	suppression of tumorigenicity 7 [Source:HGNC Symbol;Acc:11351]	7	116593292	116870157
ENSG00000106638	TBL2	protein_coding	transducin (beta)-like 2 [Source:HGNC Symbol;Acc:11586]	7	72983262	72993121
ENSG00000135269	TES	protein_coding	testis derived transcript (3 LIM domains) [Source:HGNC Symbol;Acc:14620]	7	115850547	115898837
ENSG00000105825	TFPI2	protein_coding	tissue factor pathway inhibitor 2 [Source:HGNC Symbol;Acc:11761]	7	93514709	93520303
ENSG00000122779	TRIM24	protein_coding	tripartite motif containing 24 [Source:HGNC Symbol;Acc:11812]	7	138145079	138274738
ENSG00000106537	TSPAN13	protein_coding	tetraspanin 13 [Source:HGNC Symbol;Acc:21643]	7	16793160	16824161
ENSG00000159840	ZYX	protein_coding	zyxin [Source:HGNC Symbol;Acc:13200]	7	143078173	143088204
ENSG00000104765	BNIP3L	protein_coding	BCL2/adenovirus E1B 19kDa interacting protein 3-like [Source:HGNC Symbol;Acc:1085]	8	26240414	26363152
ENSG00000158941	CCAR2	protein_coding	cell cycle and apoptosis regulator 2 [Source:HGNC Symbol;Acc:23360]	8	22462145	22479027
ENSG00000079112	CDH17	protein_coding	cadherin 17, LI cadherin (liver-intestine) [Source:HGNC Symbol;Acc:1756]	8	95139399	95229531
ENSG00000221869	CEBPD	protein_coding	CCAAT/enhancer binding protein (C/EBP), delta [Source:HGNC Symbol;Acc:1835]	8	48649471	48651648
ENSG00000253958	CLDN23	protein_coding	claudin 23 [Source:HGNC Symbol;Acc:17591]	8	8559448	8561616
ENSG00000120885	CLU	protein_coding	clusterin [Source:HGNC Symbol;Acc:2095]	8	27454434	27472548
ENSG00000183117	CSMD1	protein_coding	CUB and Sushi multiple domains 1 [Source:HGNC Symbol;Acc:14026]	8	2792875	4852494
ENSG00000164825	DEFB1	protein_coding	defensin, beta 1 [Source:HGNC Symbol;Acc:2766]	8	6728097	6735544
ENSG00000164741	DLC1	protein_coding	deleted in liver cancer 1 [Source:HGNC Symbol;Acc:2897]	8	12940870	13373167
ENSG00000147443	DOK2	protein_coding	docking protein 2, 56kDa [Source:HGNC Symbol;Acc:2991]	8	21766384	21771371
ENSG00000133878	DUSP26	protein_coding	dual specificity phosphatase 26 (putative) [Source:HGNC Symbol;Acc:28161]	8	33448856	33457624
ENSG00000104413	ESRP1	protein_coding	epithelial splicing regulatory protein 1 [Source:HGNC Symbol;Acc:25966]	8	95653302	95719694
ENSG00000182197	EXT1	protein_coding	exostosin glycosyltransferase 1 [Source:HGNC Symbol;Acc:3512]	8	118806729	119124092
ENSG00000012232	EXTL3	protein_coding	exostosin-like glycosyltransferase 3 [Source:HGNC Symbol;Acc:3518]	8	28457986	28613116
ENSG00000147364	FBXO25	protein_coding	F-box protein 25 [Source:HGNC Symbol;Acc:13596]	8	356428	421225
ENSG00000156804	FBXO32	protein_coding	F-box protein 32 [Source:HGNC Symbol;Acc:16731]	8	124510129	124553446
ENSG00000136574	GATA4	protein_coding	GATA binding protein 4 [Source:HGNC Symbol;Acc:4173]	8	11534468	11617511
ENSG00000155090	KLF10	protein_coding	Kruppel-like factor 10 [Source:HGNC Symbol;Acc:11810]	8	103661007	103668130
ENSG00000061337	LZTS1	protein_coding	leucine zipper, putative tumor suppressor 1 [Source:HGNC Symbol;Acc:13861]	8	20103676	20161474
ENSG00000147316	MCPH1	protein_coding	microcephalin 1 [Source:HGNC Symbol;Acc:6954]	8	6264113	6501144
ENSG00000170873	MTSS1	protein_coding	metastasis suppressor 1 [Source:HGNC Symbol;Acc:20443]	8	125563031	125740730
ENSG00000129422	MTUS1	protein_coding	microtubule associated tumor suppressor 1 [Source:HGNC Symbol;Acc:29789]	8	17501304	17658426
ENSG00000104320	NBN	protein_coding	nibrin [Source:HGNC Symbol;Acc:7652]	8	90945564	91015456
ENSG00000104419	NDRG1	protein_coding	N-myc downstream regulated 1 [Source:HGNC Symbol;Acc:7679]	8	134249414	134314265
ENSG00000167034	NKX3-1	protein_coding	NK3 homeobox 1 [Source:HGNC Symbol;Acc:7838]	8	23536206	23540440
ENSG00000136999	NOV	protein_coding	nephroblastoma overexpressed [Source:HGNC Symbol;Acc:7885]	8	120428546	120436593
ENSG00000104213	PDGFRL	protein_coding	platelet-derived growth factor receptor-like [Source:HGNC Symbol;Acc:8805]	8	17433942	17501580
ENSG00000254093	PINX1	protein_coding	PIN2/TERF1 interacting, telomerase inhibitor 1 [Source:HGNC Symbol;Acc:30046]	8	10622473	10697394
ENSG00000197181	PIWIL2	protein_coding	piwi-like RNA-mediated gene silencing 2 [Source:HGNC Symbol;Acc:17644]	8	22132810	22215076
ENSG00000104695	PPP2CB	protein_coding	protein phosphatase 2, catalytic subunit, beta isozyme [Source:HGNC Symbol;Acc:9300]	8	30631973	30671830
ENSG00000120910	PPP3CC	protein_coding	protein phosphatase 3, catalytic subunit, gamma isozyme [Source:HGNC Symbol;Acc:9316]	8	22298332	22398652
ENSG00000023287	RB1CC1	protein_coding	RB1-inducible coiled-coil 1 [Source:HGNC Symbol;Acc:15574]	8	53535016	53658403
ENSG00000008853	RHOBTB2	protein_coding	Rho-related BTB domain containing 2 [Source:HGNC Symbol;Acc:18756]	8	22844930	22877712
ENSG00000180900	SCRIB	protein_coding	scribbled planar cell polarity protein [Source:HGNC Symbol;Acc:30377]	8	144873090	144897549
ENSG00000104332	SFRP1	protein_coding	secreted frizzled-related protein 1 [Source:HGNC Symbol;Acc:10776]	8	41119481	41167016
ENSG00000147804	SLC39A4	protein_coding	solute carrier family 39 (zinc transporter), member 4 [Source:HGNC Symbol;Acc:17129]	8	145635126	145642279
ENSG00000171056	SOX7	protein_coding	SRY (sex determining region Y)-box 7 [Source:HGNC Symbol;Acc:18196]	8	10581278	10697357
ENSG00000104689	TNFRSF10A	protein_coding	tumor necrosis factor receptor superfamily, member 10a [Source:HGNC Symbol;Acc:11904]	8	23047965	23082639
ENSG00000120889	TNFRSF10B	protein_coding	tumor necrosis factor receptor superfamily, member 10b [Source:HGNC Symbol;Acc:11905]	8	22877646	22926692
ENSG00000164938	TP53INP1	protein_coding	tumor protein p53 inducible nuclear protein 1 [Source:HGNC Symbol;Acc:18022]	8	95938200	95961639
ENSG00000104228	TRIM35	protein_coding	tripartite motif containing 35 [Source:HGNC Symbol;Acc:16285]	8	27142404	27168836
ENSG00000156687	UNC5D	protein_coding	unc-5 homolog D (C. elegans) [Source:HGNC Symbol;Acc:18634]	8	35092975	35654068
ENSG00000147548	WHSC1L1	protein_coding	Wolf-Hirschhorn syndrome candidate 1-like 1 [Source:HGNC Symbol;Acc:12767]	8	38127215	38239790
ENSG00000104219	ZDHHC2	protein_coding	zinc finger, DHHC-type containing 2 [Source:HGNC Symbol;Acc:18469]	8	17013538	17082308
ENSG00000178764	ZHX2	protein_coding	zinc fingers and homeoboxes 2 [Source:HGNC Symbol;Acc:18513]	8	123793633	123986750
ENSG00000173077	2020-12-01	protein_coding	deleted in esophageal cancer 1 [Source:HGNC Symbol;Acc:23658]	9	117904097	118164923
ENSG00000135046	ANXA1	protein_coding	annexin A1 [Source:HGNC Symbol;Acc:533]	9	75766673	75785309
ENSG00000130707	ASS1	protein_coding	argininosuccinate synthase 1 [Source:HGNC Symbol;Acc:758]	9	133320316	133376661
ENSG00000078725	BRINP1	protein_coding	bone morphogenetic protein/retinoic acid inducible neural-specific 1 [Source:HGNC Symbol;Acc:2687]	9	121915736	122131745
ENSG00000147889	CDKN2A	protein_coding	cyclin-dependent kinase inhibitor 2A [Source:HGNC Symbol;Acc:1787]	9	21967751	21995300
ENSG00000147883	CDKN2B	protein_coding	cyclin-dependent kinase inhibitor 2B (p15, inhibits CDK4) [Source:HGNC Symbol;Acc:1788]	9	22002902	22009362
ENSG00000148337	CIZ1	protein_coding	CDKN1A interacting zinc finger protein 1 [Source:HGNC Symbol;Acc:16744]	9	130928343	130966662
ENSG00000136848	DAB2IP	protein_coding	DAB2 interacting protein [Source:HGNC Symbol;Acc:17294]	9	124329336	124547809
ENSG00000196730	DAPK1	protein_coding	death-associated protein kinase 1 [Source:HGNC Symbol;Acc:2674]	9	90112143	90323548
ENSG00000107201	DDX58	protein_coding	DEAD (Asp-Glu-Ala-Asp) box polypeptide 58 [Source:HGNC Symbol;Acc:19102]	9	32455300	32526322
ENSG00000221829	FANCG	protein_coding	Fanconi anemia, complementation group G [Source:HGNC Symbol;Acc:3588]	9	35073832	35080013
ENSG00000165140	FBP1	protein_coding	fructose-1,6-bisphosphatase 1 [Source:HGNC Symbol;Acc:3606]	9	97365415	97402531
ENSG00000165060	FXN	protein_coding	frataxin [Source:HGNC Symbol;Acc:3951]	9	71650175	71715094
ENSG00000130222	GADD45G	protein_coding	growth arrest and DNA-damage-inducible, gamma [Source:HGNC Symbol;Acc:4097]	9	92219928	92221470
ENSG00000180447	GAS1	protein_coding	growth arrest-specific 1 [Source:HGNC Symbol;Acc:4165]	9	89559279	89562104
ENSG00000148180	GSN	protein_coding	gelsolin [Source:HGNC Symbol;Acc:4620]	9	123970072	124095121
ENSG00000137142	IGFBPL1	protein_coding	insulin-like growth factor binding protein-like 1 [Source:HGNC Symbol;Acc:20081]	9	38408991	38424444
ENSG00000107104	KANK1	protein_coding	KN motif and ankyrin repeat domains 1 [Source:HGNC Symbol;Acc:19309]	9	470291	746105
ENSG00000136826	KLF4	protein_coding	Kruppel-like factor 4 (gut) [Source:HGNC Symbol;Acc:6348]	9	110247133	110252763
ENSG00000106852	LHX6	protein_coding	LIM homeobox 6 [Source:HGNC Symbol;Acc:21735]	9	124964856	124991905
ENSG00000099810	MTAP	protein_coding	methylthioadenosine phosphorylase [Source:HGNC Symbol;Acc:7413]	9	21802542	21931646
ENSG00000131669	NINJ1	protein_coding	ninjurin 1 [Source:HGNC Symbol;Acc:7824]	9	95883771	95896570
ENSG00000148400	NOTCH1	protein_coding	notch 1 [Source:HGNC Symbol;Acc:7881]	9	139388896	139440314
ENSG00000119508	NR4A3	protein_coding	nuclear receptor subfamily 4, group A, member 3 [Source:HGNC Symbol;Acc:7982]	9	102584137	102629173
ENSG00000122133	PAEP	protein_coding	progestagen-associated endometrial protein [Source:HGNC Symbol;Acc:8573]	9	138453602	138458801
ENSG00000196092	PAX5	protein_coding	paired box 5 [Source:HGNC Symbol;Acc:8619]	9	36833272	37034103
ENSG00000119383	PPP2R4	protein_coding	protein phosphatase 2A activator, regulatory subunit 4 [Source:HGNC Symbol;Acc:9308]	9	131873229	131911225
ENSG00000185920	PTCH1	protein_coding	patched 1 [Source:HGNC Symbol;Acc:9585]	9	98205262	98279339
ENSG00000188921	PTPLAD2	protein_coding	protein tyrosine phosphatase-like A domain containing 2 [Source:HGNC Symbol;Acc:20920]	9	20995306	21031635
ENSG00000153707	PTPRD	protein_coding	protein tyrosine phosphatase, receptor type, D [Source:HGNC Symbol;Acc:9668]	9	8314246	10612723
ENSG00000119318	RAD23B	protein_coding	RAD23 homolog B (S. cerevisiae) [Source:HGNC Symbol;Acc:9813]	9	110045418	110094475
ENSG00000122707	RECK	protein_coding	reversion-inducing-cysteine-rich protein with kazal motifs [Source:HGNC Symbol;Acc:11345]	9	36036430	36124448
ENSG00000169071	ROR2	protein_coding	receptor tyrosine kinase-like orphan receptor 2 [Source:HGNC Symbol;Acc:10257]	9	94325373	94712444
ENSG00000080503	SMARCA2	protein_coding	SWI/SNF related, matrix associated, actin dependent regulator of chromatin, subfamily a, member 2 [Source:HGNC Symbol;Acc:11098]	9	2015342	2193624
ENSG00000165025	SYK	protein_coding	spleen tyrosine kinase [Source:HGNC Symbol;Acc:11491]	9	93564069	93660831
ENSG00000241697	TMEFF1	protein_coding	transmembrane protein with EGF-like and two follistatin-like domains 1 [Source:HGNC Symbol;Acc:11866]	9	103204560	103339918
ENSG00000197579	TOPORS	protein_coding	topoisomerase I binding, arginine/serine-rich, E3 ubiquitin protein ligase [Source:HGNC Symbol;Acc:21653]	9	32540542	32552551
ENSG00000119401	TRIM32	protein_coding	tripartite motif containing 32 [Source:HGNC Symbol;Acc:16380]	9	119449581	119463579
ENSG00000165699	TSC1	protein_coding	tuberous sclerosis 1 [Source:HGNC Symbol;Acc:12362]	9	135766735	135820020
ENSG00000125482	TTF1	protein_coding	transcription termination factor, RNA polymerase I [Source:HGNC Symbol;Acc:12397]	9	135251008	135282209
ENSG00000198680	TUSC1	protein_coding	tumor suppressor candidate 1 [Source:HGNC Symbol;Acc:31010]	9	25676396	25678856
ENSG00000147854	UHRF2	protein_coding	ubiquitin-like with PHD and ring finger domains 2, E3 ubiquitin protein ligase [Source:HGNC Symbol;Acc:12557]	9	6413151	6507054
ENSG00000165238	WNK2	protein_coding	WNK lysine deficient protein kinase 2 [Source:HGNC Symbol;Acc:14542]	9	95947198	96082854
ENSG00000169129	AFAP1L2	protein_coding	actin filament associated protein 1-like 2 [Source:HGNC Symbol;Acc:25901]	10	116054583	116164515
ENSG00000138279	ANXA7	protein_coding	annexin A7 [Source:HGNC Symbol;Acc:545]	10	75134859	75173834
ENSG00000095585	BLNK	protein_coding	B-cell linker [Source:HGNC Symbol;Acc:14211]	10	97951458	98031344
ENSG00000107779	BMPR1A	protein_coding	bone morphogenetic protein receptor, type IA [Source:HGNC Symbol;Acc:1076]	10	88516407	88692595
ENSG00000060339	CCAR1	protein_coding	cell division cycle and apoptosis regulator 1 [Source:HGNC Symbol;Acc:24236]	10	70480769	70552134
ENSG00000213341	CHUK	protein_coding	conserved helix-loop-helix ubiquitous kinase [Source:HGNC Symbol;Acc:1974]	10	101948055	101989376
ENSG00000095794	CREM	protein_coding	cAMP responsive element modulator [Source:HGNC Symbol;Acc:2352]	10	35415719	35501886
ENSG00000183230	CTNNA3	protein_coding	catenin (cadherin-associated protein), alpha 3 [Source:HGNC Symbol;Acc:2511]	10	67672276	69455927
ENSG00000108094	CUL2	protein_coding	cullin 2 [Source:HGNC Symbol;Acc:2552]	10	35297479	35379570
ENSG00000107562	CXCL12	protein_coding	chemokine (C-X-C motif) ligand 12 [Source:HGNC Symbol;Acc:10672]	10	44793038	44881941
ENSG00000198924	DCLRE1A	protein_coding	DNA cross-link repair 1A [Source:HGNC Symbol;Acc:17660]	10	115594488	115614142
ENSG00000107984	DKK1	protein_coding	dickkopf WNT signaling pathway inhibitor 1 [Source:HGNC Symbol;Acc:2891]	10	54074056	54077802
ENSG00000187908	DMBT1	protein_coding	deleted in malignant brain tumors 1 [Source:HGNC Symbol;Acc:2926]	10	124320181	124403252
ENSG00000138166	DUSP5	protein_coding	dual specificity phosphatase 5 [Source:HGNC Symbol;Acc:3071]	10	112257596	112271302
ENSG00000108001	EBF3	protein_coding	early B-cell factor 3 [Source:HGNC Symbol;Acc:19087]	10	131633547	131762105
ENSG00000122877	EGR2	protein_coding	early growth response 2 [Source:HGNC Symbol;Acc:3239]	10	64571756	64679660
ENSG00000148481	FAM188A	protein_coding	family with sequence similarity 188, member A [Source:HGNC Symbol;Acc:23578]	10	15820169	15902519
ENSG00000026103	FAS	protein_coding	Fas cell surface death receptor [Source:HGNC Symbol;Acc:11920]	10	90750414	90775542
ENSG00000107937	GTPBP4	protein_coding	GTP binding protein 4 [Source:HGNC Symbol;Acc:21535]	10	1034338	1065876
ENSG00000166033	HTRA1	protein_coding	HtrA serine peptidase 1 [Source:HGNC Symbol;Acc:9476]	10	124221041	124274424
ENSG00000150093	ITGB1	protein_coding	integrin, beta 1 (fibronectin receptor, beta polypeptide, antigen CD29 includes MDF2, MSK12) [Source:HGNC Symbol;Acc:6153]	10	33189247	33294720
ENSG00000067082	KLF6	protein_coding	Kruppel-like factor 6 [Source:HGNC Symbol;Acc:2235]	10	3818188	3827473
ENSG00000107968	MAP3K8	protein_coding	mitogen-activated protein kinase kinase kinase 8 [Source:HGNC Symbol;Acc:6860]	10	30722866	30750762
ENSG00000155254	MARVELD1	protein_coding	MARVEL domain containing 1 [Source:HGNC Symbol;Acc:28674]	10	99472930	99477907
ENSG00000119950	MXI1	protein_coding	MAX interactor 1, dimerization protein [Source:HGNC Symbol;Acc:7534]	10	111967363	112047123
ENSG00000107954	NEURL1	protein_coding	neuralized E3 ubiquitin protein ligase 1 [Source:HGNC Symbol;Acc:7761]	10	105253736	105352309
ENSG00000150593	PDCD4	protein_coding	programmed cell death 4 (neoplastic transformation inhibitor) [Source:HGNC Symbol;Acc:8763]	10	112631565	112659764
ENSG00000138193	PLCE1	protein_coding	phospholipase C, epsilon 1 [Source:HGNC Symbol;Acc:17175]	10	95753746	96092580
ENSG00000171862	PTEN	protein_coding	phosphatase and tensin homolog [Source:HGNC Symbol;Acc:9588]	10	89622870	89731687
ENSG00000107551	RASSF4	protein_coding	Ras association (RalGDS/AF-6) domain family member 4 [Source:HGNC Symbol;Acc:20793]	10	45454855	45491339
ENSG00000120057	SFRP5	protein_coding	secreted frizzled-related protein 5 [Source:HGNC Symbol;Acc:10779]	10	99526508	99531709
ENSG00000198964	SGMS1	protein_coding	sphingomyelin synthase 1 [Source:HGNC Symbol;Acc:29799]	10	52065360	52384923
ENSG00000096717	SIRT1	protein_coding	sirtuin 1 [Source:HGNC Symbol;Acc:14929]	10	69644427	69678147
ENSG00000107882	SUFU	protein_coding	suppressor of fused homolog (Drosophila) [Source:HGNC Symbol;Acc:16466]	10	104263744	104393292
ENSG00000148737	TCF7L2	protein_coding	transcription factor 7-like 2 (T-cell specific, HMG-box) [Source:HGNC Symbol;Acc:11641]	10	114710009	114927437
ENSG00000107731	UNC5B	protein_coding	unc-5 homolog B (C. elegans) [Source:HGNC Symbol;Acc:12568]	10	72972327	73062621
ENSG00000026025	VIM	protein_coding	vimentin [Source:HGNC Symbol;Acc:12692]	10	17270258	17279592
ENSG00000120008	WDR11	protein_coding	WD repeat domain 11 [Source:HGNC Symbol;Acc:13831]	10	122610687	122669036
ENSG00000015171	ZMYND11	protein_coding	zinc finger, MYND-type containing 11 [Source:HGNC Symbol;Acc:16966]	10	180405	300577
ENSG00000134917	ADAMTS8	protein_coding	ADAM metallopeptidase with thrombospondin type 1 motif, 8 [Source:HGNC Symbol;Acc:224]	11	130274820	130298888
ENSG00000124942	AHNAK	protein_coding	AHNAK nucleoprotein [Source:HGNC Symbol;Acc:347]	11	62201016	62323707
ENSG00000110711	AIP	protein_coding	aryl hydrocarbon receptor interacting protein [Source:HGNC Symbol;Acc:358]	11	67250512	67258574
ENSG00000196914	ARHGEF12	protein_coding	Rho guanine nucleotide exchange factor (GEF) 12 [Source:HGNC Symbol;Acc:14193]	11	120207787	120360645
ENSG00000133794	ARNTL	protein_coding	aryl hydrocarbon receptor nuclear translocator-like [Source:HGNC Symbol;Acc:701]	11	13298199	13408813
ENSG00000149311	ATM	protein_coding	ataxia telangiectasia mutated [Source:HGNC Symbol;Acc:795]	11	108093211	108239829
ENSG00000168062	BATF2	protein_coding	basic leucine zipper transcription factor, ATF-like 2 [Source:HGNC Symbol;Acc:25163]	11	64755415	64764517
ENSG00000259571	BLID	protein_coding	BH3-like motif containing, cell death inducer [Source:HGNC Symbol;Acc:33495]	11	121986062	121986923
ENSG00000174744	BRMS1	protein_coding	breast cancer metastasis suppressor 1 [Source:HGNC Symbol;Acc:17262]	11	66104804	66112596
ENSG00000137707	BTG4	protein_coding	B-cell translocation gene 4 [Source:HGNC Symbol;Acc:13862]	11	111338251	111383079
ENSG00000182985	CADM1	protein_coding	cell adhesion molecule 1 [Source:HGNC Symbol;Acc:5951]	11	115039938	115375675
ENSG00000137757	CASP5	protein_coding	caspase 5, apoptosis-related cysteine peptidase [Source:HGNC Symbol;Acc:1506]	11	104864962	104893895
ENSG00000121691	CAT	protein_coding	catalase [Source:HGNC Symbol;Acc:1516]	11	34460472	34493609
ENSG00000110395	CBL	protein_coding	Cbl proto-oncogene, E3 ubiquitin protein ligase [Source:HGNC Symbol;Acc:1541]	11	119076752	119178859
ENSG00000165325	CCDC67	protein_coding	coiled-coil domain containing 67 [Source:HGNC Symbol;Acc:26344]	11	93063137	93171653
ENSG00000026508	CD44	protein_coding	CD44 molecule (Indian blood group) [Source:HGNC Symbol;Acc:1681]	11	35160417	35253949
ENSG00000085117	CD82	protein_coding	CD82 molecule [Source:HGNC Symbol;Acc:6210]	11	44585977	44641913
ENSG00000129757	CDKN1C	protein_coding	cyclin-dependent kinase inhibitor 1C (p57, Kip2) [Source:HGNC Symbol;Acc:1786]	11	2904443	2907111
ENSG00000149554	CHEK1	protein_coding	checkpoint kinase 1 [Source:HGNC Symbol;Acc:1925]	11	125495036	125546150
ENSG00000157613	CREB3L1	protein_coding	cAMP responsive element binding protein 3-like 1 [Source:HGNC Symbol;Acc:18856]	11	46299212	46342972
ENSG00000175315	CST6	protein_coding	cystatin E/M [Source:HGNC Symbol;Acc:2478]	11	65779312	65780976
ENSG00000198561	CTNND1	protein_coding	catenin (cadherin-associated protein), delta 1 [Source:HGNC Symbol;Acc:2515]	11	57520715	57587018
ENSG00000166266	CUL5	protein_coding	cullin 5 [Source:HGNC Symbol;Acc:2556]	11	107879459	107978503
ENSG00000166394	CYB5R2	protein_coding	cytochrome b5 reductase 2 [Source:HGNC Symbol;Acc:24376]	11	7686331	7698453
ENSG00000134574	DDB2	protein_coding	damage-specific DNA binding protein 2, 48kDa [Source:HGNC Symbol;Acc:2718]	11	47236493	47260767
ENSG00000050165	DKK3	protein_coding	dickkopf WNT signaling pathway inhibitor 3 [Source:HGNC Symbol;Acc:2893]	11	11984653	12031316
ENSG00000074266	EED	protein_coding	embryonic ectoderm development [Source:HGNC Symbol;Acc:3188]	11	85955586	85989855
ENSG00000135373	EHF	protein_coding	ets homologous factor [Source:HGNC Symbol;Acc:3246]	11	34642640	34682604
ENSG00000149547	EI24	protein_coding	etoposide induced 2.4 [Source:HGNC Symbol;Acc:13276]	11	125439112	125454575
ENSG00000175390	EIF3F	protein_coding	eukaryotic translation initiation factor 3, subunit F [Source:HGNC Symbol;Acc:3275]	11	7991798	8023409
ENSG00000151348	EXT2	protein_coding	exostosin glycosyltransferase 2 [Source:HGNC Symbol;Acc:3513]	11	44117099	44266979
ENSG00000168040	FADD	protein_coding	Fas (TNFRSF6)-associated via death domain [Source:HGNC Symbol;Acc:3573]	11	70049269	70053496
ENSG00000089597	GANAB	protein_coding	glucosidase, alpha; neutral AB [Source:HGNC Symbol;Acc:4138]	11	62392298	62414104
ENSG00000084207	GSTP1	protein_coding	glutathione S-transferase pi 1 [Source:HGNC Symbol;Acc:4638]	11	67351066	67354131
ENSG00000188486	H2AFX	protein_coding	H2A histone family, member X [Source:HGNC Symbol;Acc:4739]	11	118964564	118966177
ENSG00000165478	HEPACAM	protein_coding	hepatic and glial cell adhesion molecule [Source:HGNC Symbol;Acc:26361]	11	124789089	124806308
ENSG00000133328	HRASLS2	protein_coding	HRAS-like suppressor 2 [Source:HGNC Symbol;Acc:17824]	11	63320242	63330855
ENSG00000109854	HTATIP2	protein_coding	HIV-1 Tat interactive protein 2, 30kDa [Source:HGNC Symbol;Acc:16637]	11	20385231	20405329
ENSG00000166333	ILK	protein_coding	integrin-linked kinase [Source:HGNC Symbol;Acc:6040]	11	6624961	6632102
ENSG00000172977	KAT5	protein_coding	K(lysine) acetyltransferase 5 [Source:HGNC Symbol;Acc:5275]	11	65479467	65487075
ENSG00000110514	MADD	protein_coding	MAP-kinase activating death domain [Source:HGNC Symbol;Acc:6766]	11	47290712	47351582
ENSG00000133895	MEN1	protein_coding	multiple endocrine neoplasia I [Source:HGNC Symbol;Acc:7010]	11	64570982	64578766
ENSG00000072952	MRVI1	protein_coding	murine retrovirus integration site 1 homolog [Source:HGNC Symbol;Acc:7237]	11	10594638	10715535
ENSG00000172732	MUS81	protein_coding	MUS81 structure-specific endonuclease subunit [Source:HGNC Symbol;Acc:29814]	11	65624597	65635124
ENSG00000110713	NUP98	protein_coding	nucleoporin 98kDa [Source:HGNC Symbol;Acc:8068]	11	3692313	3819022
ENSG00000183715	OPCML	protein_coding	opioid binding protein/cell adhesion molecule-like [Source:HGNC Symbol;Acc:8143]	11	132284871	133402414
ENSG00000007372	PAX6	protein_coding	paired box 6 [Source:HGNC Symbol;Acc:8620]	11	31806340	31839509
ENSG00000082175	PGR	protein_coding	progesterone receptor [Source:HGNC Symbol;Acc:8910]	11	100900355	101001255
ENSG00000181649	PHLDA2	protein_coding	pleckstrin homology-like domain, family A, member 2 [Source:HGNC Symbol;Acc:12385]	11	2949503	2950685
ENSG00000165462	PHOX2A	protein_coding	paired-like homeobox 2a [Source:HGNC Symbol;Acc:691]	11	71950121	71956708
ENSG00000176485	PLA2G16	protein_coding	phospholipase A2, group XVI [Source:HGNC Symbol;Acc:17825]	11	63340667	63384355
ENSG00000149782	PLCB3	protein_coding	phospholipase C, beta 3 (phosphatidylinositol-specific) [Source:HGNC Symbol;Acc:9056]	11	64018995	64036622
ENSG00000137709	POU2F3	protein_coding	POU class 2 homeobox 3 [Source:HGNC Symbol;Acc:19864]	11	120107349	120190653
ENSG00000172531	PPP1CA	protein_coding	protein phosphatase 1, catalytic subunit, alpha isozyme [Source:HGNC Symbol;Acc:9281]	11	67165654	67188654
ENSG00000137713	PPP2R1B	protein_coding	protein phosphatase 2, regulatory subunit A, beta [Source:HGNC Symbol;Acc:9303]	11	111597632	111637151
ENSG00000019485	PRDM11	protein_coding	PR domain containing 11 [Source:HGNC Symbol;Acc:13996]	11	45115564	45247734
ENSG00000170955	PRKCDBP	protein_coding	protein kinase C, delta binding protein [Source:HGNC Symbol;Acc:9400]	11	6340176	6341877
ENSG00000149177	PTPRJ	protein_coding	protein tyrosine phosphatase, receptor type, J [Source:HGNC Symbol;Acc:9673]	11	48002113	48189670
ENSG00000133321	RARRES3	protein_coding	retinoic acid receptor responder (tazarotene induced) 3 [Source:HGNC Symbol;Acc:9869]	11	63304281	63313934
ENSG00000189431	RASSF10	pseudogene	Ras association (RalGDS/AF-6) domain family (N-terminal) member 10 [Source:HGNC Symbol;Acc:33984]	11	13030696	13032647
ENSG00000239306	RBM14	protein_coding	RNA binding motif protein 14 [Source:HGNC Symbol;Acc:14219]	11	66384053	66394818
ENSG00000173933	RBM4	protein_coding	RNA binding motif protein 4 [Source:HGNC Symbol;Acc:9901]	11	66384097	66434153
ENSG00000023191	RNH1	protein_coding	ribonuclease/angiogenin inhibitor 1 [Source:HGNC Symbol;Acc:10074]	11	494512	507300
ENSG00000173432	SAA1	protein_coding	serum amyloid A1 [Source:HGNC Symbol;Acc:10513]	11	18287721	18291524
ENSG00000175356	SCUBE2	protein_coding	signal peptide, CUB domain, EGF-like 2 [Source:HGNC Symbol;Acc:30425]	11	9041071	9159661
ENSG00000142186	SCYL1	protein_coding	SCY1-like 1 (S. cerevisiae) [Source:HGNC Symbol;Acc:14372]	11	65292548	65306175
ENSG00000204370	SDHD	protein_coding	succinate dehydrogenase complex, subunit D, integral membrane protein [Source:HGNC Symbol;Acc:10683]	11	111957497	111990353
ENSG00000142082	SIRT3	protein_coding	sirtuin 3 [Source:HGNC Symbol;Acc:14931]	11	215458	236931
ENSG00000066336	SPI1	protein_coding	spleen focus forming virus (SFFV) proviral integration oncogene [Source:HGNC Symbol;Acc:11241]	11	47376411	47400127
ENSG00000166444	ST5	protein_coding	suppression of tumorigenicity 5 [Source:HGNC Symbol;Acc:11350]	11	8714898	8932498
ENSG00000019505	SYT13	protein_coding	synaptotagmin XIII [Source:HGNC Symbol;Acc:14962]	11	45261852	45307870
ENSG00000149591	TAGLN	protein_coding	transgelin [Source:HGNC Symbol;Acc:11553]	11	117070037	117075498
ENSG00000154144	TBRG1	protein_coding	transforming growth factor beta regulator 1 [Source:HGNC Symbol;Acc:29551]	11	124492732	124505287
ENSG00000154096	THY1	protein_coding	Thy-1 cell surface antigen [Source:HGNC Symbol;Acc:11801]	11	119288090	119295695
ENSG00000110171	TRIM3	protein_coding	tripartite motif containing 3 [Source:HGNC Symbol;Acc:10064]	11	6469843	6495689
ENSG00000074319	TSG101	protein_coding	tumor susceptibility 101 [Source:HGNC Symbol;Acc:15971]	11	18489883	18548779
ENSG00000064201	TSPAN32	protein_coding	tetraspanin 32 [Source:HGNC Symbol;Acc:13410]	11	2323227	2339430
ENSG00000184281	TSSC4	protein_coding	tumor suppressing subtransferable candidate 4 [Source:HGNC Symbol;Acc:12386]	11	2421718	2425106
ENSG00000198382	UVRAG	protein_coding	UV radiation resistance associated [Source:HGNC Symbol;Acc:12640]	11	75526212	75854239
ENSG00000110002	VWA5A	protein_coding	von Willebrand factor A domain containing 5A [Source:HGNC Symbol;Acc:6658]	11	123986069	124018428
ENSG00000085741	WNT11	protein_coding	wingless-type MMTV integration site family, member 11 [Source:HGNC Symbol;Acc:12776]	11	75897369	75921780
ENSG00000184937	WT1	protein_coding	Wilms tumor 1 [Source:HGNC Symbol;Acc:12796]	11	32409321	32457176
ENSG00000137693	YAP1	protein_coding	Yes-associated protein 1 [Source:HGNC Symbol;Acc:16262]	11	101981192	102104154
ENSG00000109906	ZBTB16	protein_coding	zinc finger and BTB domain containing 16 [Source:HGNC Symbol;Acc:12930]	11	113930315	114121398
ENSG00000120868	APAF1	protein_coding	apoptotic peptidase activating factor 1 [Source:HGNC Symbol;Acc:576]	12	99038919	99129204
ENSG00000189079	ARID2	protein_coding	AT rich interactive domain 2 (ARID, RFX-like) [Source:HGNC Symbol;Acc:18037]	12	46123448	46301823
ENSG00000139352	ASCL1	protein_coding	achaete-scute family bHLH transcription factor 1 [Source:HGNC Symbol;Acc:738]	12	103351464	103354294
ENSG00000123095	BHLHE41	protein_coding	basic helix-loop-helix family, member e41 [Source:HGNC Symbol;Acc:16617]	12	26272959	26278060
ENSG00000118307	CASC1	protein_coding	cancer susceptibility candidate 1 [Source:HGNC Symbol;Acc:29599]	12	25261354	25348096
ENSG00000094916	CBX5	protein_coding	chromobox homolog 5 [Source:HGNC Symbol;Acc:1555]	12	54624724	54673886
ENSG00000010610	CD4	protein_coding	CD4 molecule [Source:HGNC Symbol;Acc:1678]	12	6896024	6929974
ENSG00000123374	CDK2	protein_coding	cyclin-dependent kinase 2 [Source:HGNC Symbol;Acc:1771]	12	56360553	56366568
ENSG00000111328	CDK2AP1	protein_coding	cyclin-dependent kinase 2 associated protein 1 [Source:HGNC Symbol;Acc:14002]	12	123745528	123756881
ENSG00000111276	CDKN1B	protein_coding	cyclin-dependent kinase inhibitor 1B (p27, Kip1) [Source:HGNC Symbol;Acc:1785]	12	12867992	12875305
ENSG00000072609	CHFR	protein_coding	checkpoint with forkhead and ring finger domains, E3 ubiquitin protein ligase [Source:HGNC Symbol;Acc:20455]	12	133398773	133532890
ENSG00000011465	DCN	protein_coding	decorin [Source:HGNC Symbol;Acc:2705]	12	91539025	91576900
ENSG00000184047	DIABLO	protein_coding	diablo, IAP-binding mitochondrial protein [Source:HGNC Symbol;Acc:21528]	12	122692210	122712081
ENSG00000139318	DUSP6	protein_coding	dual specificity phosphatase 6 [Source:HGNC Symbol;Acc:3072]	12	89741009	89747048
ENSG00000134531	EMP1	protein_coding	epithelial membrane protein 1 [Source:HGNC Symbol;Acc:3333]	12	13349650	13369708
ENSG00000139083	ETV6	protein_coding	ets variant 6 [Source:HGNC Symbol;Acc:3495]	12	11802788	12048336
ENSG00000111087	GLI1	protein_coding	GLI family zinc finger 1 [Source:HGNC Symbol;Acc:4317]	12	57853918	57866045
ENSG00000139278	GLIPR1	protein_coding	GLI pathogenesis-related 1 [Source:HGNC Symbol;Acc:17001]	12	75874460	75897633
ENSG00000135423	GLS2	protein_coding	glutaminase 2 (liver, mitochondrial) [Source:HGNC Symbol;Acc:29570]	12	56864736	56882198
ENSG00000013588	GPRC5A	protein_coding	G protein-coupled receptor, family C, group 5, member A [Source:HGNC Symbol;Acc:9836]	12	13043716	13070871
ENSG00000070019	GUCY2C	protein_coding	guanylate cyclase 2C (heat stable enterotoxin receptor) [Source:HGNC Symbol;Acc:4688]	12	14765576	14849519
ENSG00000182782	HCAR2	protein_coding	hydroxycarboxylic acid receptor 2 [Source:HGNC Symbol;Acc:24827]	12	123185840	123187890
ENSG00000166598	HSP90B1	protein_coding	heat shock protein 90kDa beta (Grp94), member 1 [Source:HGNC Symbol;Acc:12028]	12	104323885	104347423
ENSG00000152936	IFLTD1	protein_coding	intermediate filament tail domain containing 1 [Source:HGNC Symbol;Acc:26683]	12	25562241	25801513
ENSG00000017427	IGF1	protein_coding	insulin-like growth factor 1 (somatomedin C) [Source:HGNC Symbol;Acc:5464]	12	102789645	102874423
ENSG00000111653	ING4	protein_coding	inhibitor of growth family, member 4 [Source:HGNC Symbol;Acc:19423]	12	6759446	6772314
ENSG00000161638	ITGA5	protein_coding	integrin, alpha 5 (fibronectin receptor, alpha polypeptide) [Source:HGNC Symbol;Acc:6141]	12	54789045	54813244
ENSG00000135424	ITGA7	protein_coding	integrin, alpha 7 [Source:HGNC Symbol;Acc:6143]	12	56078352	56109827
ENSG00000073614	KDM5A	protein_coding	lysine (K)-specific demethylase 5A [Source:HGNC Symbol;Acc:9886]	12	389295	498620
ENSG00000050405	LIMA1	protein_coding	LIM domain and actin binding 1 [Source:HGNC Symbol;Acc:24636]	12	50569571	50677329
ENSG00000139263	LRIG3	protein_coding	leucine-rich repeats and immunoglobulin-like domains 3 [Source:HGNC Symbol;Acc:30991]	12	59265931	59314303
ENSG00000118308	LRMP	protein_coding	lymphoid-restricted membrane protein [Source:HGNC Symbol;Acc:6690]	12	25173936	25261268
ENSG00000166866	MYO1A	protein_coding	myosin IA [Source:HGNC Symbol;Acc:7595]	12	57422301	57444982
ENSG00000123358	NR4A1	protein_coding	nuclear receptor subfamily 4, group A, member 1 [Source:HGNC Symbol;Acc:7980]	12	52416616	52453291
ENSG00000074590	NUAK1	protein_coding	NUAK family, SNF1-like kinase, 1 [Source:HGNC Symbol;Acc:14311]	12	106457118	106533811
ENSG00000177425	PAWR	protein_coding	PRKC, apoptosis, WT1, regulator [Source:HGNC Symbol;Acc:8614]	12	79968759	80084877
ENSG00000089220	PEBP1	protein_coding	phosphatidylethanolamine binding protein 1 [Source:HGNC Symbol;Acc:8630]	12	118573663	118583389
ENSG00000136040	PLXNC1	protein_coding	plexin C1 [Source:HGNC Symbol;Acc:9106]	12	94542499	94701451
ENSG00000110851	PRDM4	protein_coding	PR domain containing 4 [Source:HGNC Symbol;Acc:9348]	12	108126643	108155049
ENSG00000139174	PRICKLE1	protein_coding	prickle homolog 1 (Drosophila) [Source:HGNC Symbol;Acc:17019]	12	42852140	42984157
ENSG00000179295	PTPN11	protein_coding	protein tyrosine phosphatase, non-receptor type 11 [Source:HGNC Symbol;Acc:9644]	12	112856155	112947717
ENSG00000111679	PTPN6	protein_coding	protein tyrosine phosphatase, non-receptor type 6 [Source:HGNC Symbol;Acc:9658]	12	7055631	7070479
ENSG00000111344	RASAL1	protein_coding	RAS protein activator like 1 (GAP1 like) [Source:HGNC Symbol;Acc:9873]	12	113536624	113574044
ENSG00000153179	RASSF3	protein_coding	Ras association (RalGDS/AF-6) domain family member 3 [Source:HGNC Symbol;Acc:14271]	12	65004293	65091347
ENSG00000123094	RASSF8	protein_coding	Ras association (RalGDS/AF-6) domain family (N-terminal) member 8 [Source:HGNC Symbol;Acc:13232]	12	26111962	26232825
ENSG00000139405	RITA1	protein_coding	RBPJ interacting and tubulin associated 1 [Source:HGNC Symbol;Acc:25925]	12	113623331	113630173
ENSG00000111252	SH2B3	protein_coding	SH2B adaptor protein 3 [Source:HGNC Symbol;Acc:29605]	12	111843752	111889427
ENSG00000089163	SIRT4	protein_coding	sirtuin 4 [Source:HGNC Symbol;Acc:14932]	12	120740119	120751052
ENSG00000256870	SLC5A8	protein_coding	solute carrier family 5 (sodium/monocarboxylate cotransporter), member 8 [Source:HGNC Symbol;Acc:19119]	12	101549271	101604185
ENSG00000089225	TBX5	protein_coding	T-box 5 [Source:HGNC Symbol;Acc:11604]	12	114791736	114846247
ENSG00000139437	TCHP	protein_coding	trichoplein, keratin filament binding [Source:HGNC Symbol;Acc:28135]	12	110338069	110421646
ENSG00000111424	VDR	protein_coding	vitamin D (1,25- dihydroxyvitamin D3) receptor [Source:HGNC Symbol;Acc:12679]	12	48235320	48336831
ENSG00000028203	VEZT	protein_coding	vezatin, adherens junctions transmembrane protein [Source:HGNC Symbol;Acc:18258]	12	95611522	95696566
ENSG00000156076	WIF1	protein_coding	WNT inhibitory factor 1 [Source:HGNC Symbol;Acc:18081]	12	65444406	65515346
ENSG00000135482	ZC3H10	protein_coding	zinc finger CCCH-type containing 10 [Source:HGNC Symbol;Acc:25893]	12	56511943	56516278
ENSG00000152213	ARL11	protein_coding	ADP-ribosylation factor-like 11 [Source:HGNC Symbol;Acc:24046]	13	50202435	50208008
ENSG00000139618	BRCA2	protein_coding	breast cancer 2, early onset [Source:HGNC Symbol;Acc:1101]	13	32889611	32973805
ENSG00000165556	CDX2	protein_coding	caudal type homeobox 2 [Source:HGNC Symbol;Acc:1806]	13	28536274	28545276
	DACH1			13	72012098	72441330
ENSG00000136160	EDNRB	protein_coding	endothelin receptor type B [Source:HGNC Symbol;Acc:3180]	13	78469616	78493903
ENSG00000122025	FLT3	protein_coding	fms-related tyrosine kinase 3 [Source:HGNC Symbol;Acc:3765]	13	28577411	28674729
ENSG00000150907	FOXO1	protein_coding	forkhead box O1 [Source:HGNC Symbol;Acc:3819]	13	41129804	41240734
ENSG00000165474	GJB2	protein_coding	gap junction protein, beta 2, 26kDa [Source:HGNC Symbol;Acc:4284]	13	20761609	20767037
ENSG00000179399	GPC5	protein_coding	glypican 5 [Source:HGNC Symbol;Acc:4453]	13	92050929	93519490
ENSG00000032742	IFT88	protein_coding	intraflagellar transport 88 homolog (Chlamydomonas) [Source:HGNC Symbol;Acc:20606]	13	21140585	21265503
ENSG00000153487	ING1	protein_coding	inhibitor of growth family, member 1 [Source:HGNC Symbol;Acc:6062]	13	111365083	111373421
ENSG00000102786	INTS6	protein_coding	integrator complex subunit 6 [Source:HGNC Symbol;Acc:14879]	13	51928213	52028400
ENSG00000198553	KCNRG	protein_coding	potassium channel regulator [Source:HGNC Symbol;Acc:18893]	13	50589390	50595058
ENSG00000133116	KL	protein_coding	klotho [Source:HGNC Symbol;Acc:6344]	13	33590207	33640282
ENSG00000102554	KLF5	protein_coding	Kruppel-like factor 5 (intestinal) [Source:HGNC Symbol;Acc:6349]	13	73629114	73651676
ENSG00000150457	LATS2	protein_coding	large tumor suppressor kinase 2 [Source:HGNC Symbol;Acc:6515]	13	21547171	21635686
ENSG00000102837	OLFM4	protein_coding	olfactomedin 4 [Source:HGNC Symbol;Acc:17190]	13	53602894	53626192
ENSG00000118946	PCDH17	protein_coding	protocadherin 17 [Source:HGNC Symbol;Acc:14267]	13	58205944	58303445
ENSG00000136099	PCDH8	protein_coding	protocadherin 8 [Source:HGNC Symbol;Acc:8660]	13	53418109	53422775
ENSG00000184226	PCDH9	protein_coding	protocadherin 9 [Source:HGNC Symbol;Acc:8661]	13	66876967	67804468
ENSG00000083642	PDS5B	protein_coding	PDS5, regulator of cohesion maintenance, homolog B (S. cerevisiae) [Source:HGNC Symbol;Acc:20418]	13	33160564	33352157
ENSG00000139515	PDX1	protein_coding	pancreatic and duodenal homeobox 1 [Source:HGNC Symbol;Acc:6107]	13	28494157	28500368
ENSG00000122035	RASL11A	protein_coding	RAS-like, family 11, member A [Source:HGNC Symbol;Acc:23802]	13	27844464	27847827
ENSG00000139687	RB1	protein_coding	retinoblastoma 1 [Source:HGNC Symbol;Acc:9884]	13	48877887	49056122
ENSG00000182968	SOX1	protein_coding	SRY (sex determining region Y)-box 1 [Source:HGNC Symbol;Acc:11189]	13	112721913	112726020
ENSG00000136158	SPRY2	protein_coding	sprouty homolog 2 (Drosophila) [Source:HGNC Symbol;Acc:11270]	13	80910111	80915086
ENSG00000133121	STARD13	protein_coding	StAR-related lipid transfer (START) domain containing 13 [Source:HGNC Symbol;Acc:19164]	13	33677272	33924767
ENSG00000136114	THSD1	protein_coding	thrombospondin, type I, domain containing 1 [Source:HGNC Symbol;Acc:17754]	13	52951305	52980629
ENSG00000132958	TPTE2	protein_coding	transmembrane phosphoinositide 3-phosphatase and tensin homolog 2 [Source:HGNC Symbol;Acc:17299]	13	19997017	20110903
ENSG00000204977	TRIM13	protein_coding	tripartite motif containing 13 [Source:HGNC Symbol;Acc:9976]	13	50570024	50594617
ENSG00000102804	TSC22D1	protein_coding	TSC22 domain family, member 1 [Source:HGNC Symbol;Acc:16826]	13	45007655	45151283
ENSG00000152484	USP12	protein_coding	ubiquitin specific peptidase 12 [Source:HGNC Symbol;Acc:20485]	13	27640293	27746033
ENSG00000125378	BMP4	protein_coding	bone morphogenetic protein 4 [Source:HGNC Symbol;Acc:1071]	14	54416454	54425479
ENSG00000185024	BRF1	protein_coding	BRF1, RNA polymerase III transcription initiation factor 90 kDa subunit [Source:HGNC Symbol;Acc:11551]	14	105675623	105781926
ENSG00000166091	CMTM5	protein_coding	CKLF-like MARVEL transmembrane domain containing 5 [Source:HGNC Symbol;Acc:19176]	14	23846017	23848981
ENSG00000150527	CTAGE5	protein_coding	CTAGE family, member 5 [Source:HGNC Symbol;Acc:7057]	14	39734488	39856156
ENSG00000165617	DACT1	protein_coding	dishevelled-binding antagonist of beta-catenin 1 [Source:HGNC Symbol;Acc:17748]	14	59100685	59115039
ENSG00000100697	DICER1	protein_coding	dicer 1, ribonuclease type III [Source:HGNC Symbol;Acc:17098]	14	95552565	95624347
ENSG00000185559	DLK1	protein_coding	delta-like 1 homolog (Drosophila) [Source:HGNC Symbol;Acc:2907]	14	101192042	101201539
ENSG00000129521	EGLN3	protein_coding	egl-9 family hypoxia-inducible factor 3 [Source:HGNC Symbol;Acc:14661]	14	34393437	34931980
ENSG00000140009	ESR2	protein_coding	estrogen receptor 2 (ER beta) [Source:HGNC Symbol;Acc:3468]	14	64550950	64804830
ENSG00000119715	ESRRB	protein_coding	estrogen-related receptor beta [Source:HGNC Symbol;Acc:3473]	14	76776957	76968178
ENSG00000129514	FOXA1	protein_coding	forkhead box A1 [Source:HGNC Symbol;Acc:5021]	14	38059189	38069245
ENSG00000100644	HIF1A	protein_coding	hypoxia inducible factor 1, alpha subunit (basic helix-loop-helix transcription factor) [Source:HGNC Symbol;Acc:4910]	14	62162231	62214976
ENSG00000140044	JDP2	protein_coding	Jun dimerization protein 2 [Source:HGNC Symbol;Acc:17546]	14	75894419	75940814
ENSG00000125952	MAX	protein_coding	MYC associated factor X [Source:HGNC Symbol;Acc:6913]	14	65472892	65569413
ENSG00000119684	MLH3	protein_coding	mutL homolog 3 [Source:HGNC Symbol;Acc:7128]	14	75480467	75518235
ENSG00000165795	NDRG2	protein_coding	NDRG family member 2 [Source:HGNC Symbol;Acc:14460]	14	21484922	21539031
ENSG00000136327	NKX2-8	protein_coding	NK2 homeobox 8 [Source:HGNC Symbol;Acc:16364]	14	37049784	37051812
ENSG00000133961	NUMB	protein_coding	numb homolog (Drosophila) [Source:HGNC Symbol;Acc:8060]	14	73741815	73930348
ENSG00000100941	PNN	protein_coding	pinin, desmosome associated protein [Source:HGNC Symbol;Acc:9162]	14	39644387	39652422
ENSG00000100614	PPM1A	protein_coding	protein phosphatase, Mg2+/Mn2+ dependent, 1A [Source:HGNC Symbol;Acc:9275]	14	60712470	60765805
ENSG00000078304	PPP2R5C	protein_coding	protein phosphatase 2, regulatory subunit B', gamma [Source:HGNC Symbol;Acc:9311]	14	102228135	102394326
ENSG00000168229	PTGDR	protein_coding	prostaglandin D2 receptor (DP) [Source:HGNC Symbol;Acc:9591]	14	52734431	52743442
ENSG00000165821	SALL2	protein_coding	spalt-like transcription factor 2 [Source:HGNC Symbol;Acc:10526]	14	21989232	22005350
ENSG00000128918	ALDH1A2	protein_coding	aldehyde dehydrogenase 1 family, member A2 [Source:HGNC Symbol;Acc:15472]	15	58245622	58790065
ENSG00000140350	ANP32A	protein_coding	acidic (leucine-rich) nuclear phosphoprotein 32 family, member A [Source:HGNC Symbol;Acc:13233]	15	69070874	69113236
ENSG00000197299	BLM	protein_coding	Bloom syndrome, RecQ helicase-like [Source:HGNC Symbol;Acc:1058]	15	91260558	91358859
ENSG00000104081	BMF	protein_coding	Bcl2 modifying factor [Source:HGNC Symbol;Acc:24132]	15	40380091	40401093
ENSG00000166946	CCNDBP1	protein_coding	cyclin D-type binding-protein 1 [Source:HGNC Symbol;Acc:1587]	15	43477316	43487396
ENSG00000166200	COPS2	protein_coding	COP9 signalosome subunit 2 [Source:HGNC Symbol;Acc:30747]	15	49398268	49447858
ENSG00000035664	DAPK2	protein_coding	death-associated protein kinase 2 [Source:HGNC Symbol;Acc:2675]	15	64199235	64364232
ENSG00000166923	GREM1	protein_coding	gremlin 1, DAN family BMP antagonist [Source:HGNC Symbol;Acc:2001]	15	33010175	33026870
ENSG00000103942	HOMER2	protein_coding	homer homolog 2 (Drosophila) [Source:HGNC Symbol;Acc:17513]	15	83509838	83654661
ENSG00000166813	KIF7	protein_coding	kinesin family member 7 [Source:HGNC Symbol;Acc:30497]	15	90152020	90198682
ENSG00000182636	NDN	protein_coding	necdin, melanoma antigen (MAGE) family member [Source:HGNC Symbol;Acc:7675]	15	23930565	23932450
ENSG00000069869	NEDD4	protein_coding	neural precursor cell expressed, developmentally down-regulated 4, E3 ubiquitin protein ligase [Source:HGNC Symbol;Acc:7727]	15	56119120	56285944
ENSG00000140538	NTRK3	protein_coding	neurotrophic tyrosine kinase, receptor, type 3 [Source:HGNC Symbol;Acc:8033]	15	88418230	88799999
ENSG00000169856	ONECUT1	protein_coding	one cut homeobox 1 [Source:HGNC Symbol;Acc:8138]	15	53049637	53083273
ENSG00000033800	PIAS1	protein_coding	protein inhibitor of activated STAT, 1 [Source:HGNC Symbol;Acc:2752]	15	68346517	68483096
ENSG00000140464	PML	protein_coding	promyelocytic leukemia [Source:HGNC Symbol;Acc:9113]	15	74287014	74340153
ENSG00000157450	RNF111	protein_coding	ring finger protein 111 [Source:HGNC Symbol;Acc:17384]	15	59157374	59389618
ENSG00000180953	ST20	protein_coding	suppressor of tumorigenicity 20 [Source:HGNC Symbol;Acc:33520]	15	80191182	80216044
ENSG00000182253	SYNM	protein_coding	synemin, intermediate filament protein [Source:HGNC Symbol;Acc:24466]	15	99638420	99675798
ENSG00000137801	THBS1	protein_coding	thrombospondin 1 [Source:HGNC Symbol;Acc:11785]	15	39873280	39891667
ENSG00000067369	TP53BP1	protein_coding	tumor protein p53 binding protein 1 [Source:HGNC Symbol;Acc:11999]	15	43699407	43802926
ENSG00000140873	ADAMTS18	protein_coding	ADAM metallopeptidase with thrombospondin type 1 motif, 18 [Source:HGNC Symbol;Acc:17110]	16	77281710	77469011
ENSG00000140691	ARMC5	protein_coding	armadillo repeat containing 5 [Source:HGNC Symbol;Acc:25781]	16	31469401	31478487
ENSG00000166454	ATMIN	protein_coding	ATM interactor [Source:HGNC Symbol;Acc:29034]	16	81069452	81080963
ENSG00000103126	AXIN1	protein_coding	axin 1 [Source:HGNC Symbol;Acc:903]	16	337440	402673
ENSG00000172530	BANP	protein_coding	BTG3 associated nuclear protein [Source:HGNC Symbol;Acc:13450]	16	87982850	88110924
ENSG00000166164	BRD7	protein_coding	bromodomain containing 7 [Source:HGNC Symbol;Acc:14310]	16	50347398	50402845
ENSG00000129993	CBFA2T3	protein_coding	core-binding factor, runt domain, alpha subunit 2; translocated to, 3 [Source:HGNC Symbol;Acc:1537]	16	88941266	89043612
ENSG00000197599	CCDC154	protein_coding	coiled-coil domain containing 154 [Source:HGNC Symbol;Acc:34454]	16	1484384	1494557
ENSG00000039068	CDH1	protein_coding	cadherin 1, type 1, E-cadherin (epithelial) [Source:HGNC Symbol;Acc:1748]	16	68771128	68869451
ENSG00000140937	CDH11	protein_coding	cadherin 11, type 2, OB-cadherin (osteoblast) [Source:HGNC Symbol;Acc:1750]	16	64977656	65160015
ENSG00000140945	CDH13	protein_coding	cadherin 13 [Source:HGNC Symbol;Acc:1753]	16	82660408	83830204
ENSG00000179776	CDH5	protein_coding	cadherin 5, type 2 (vascular endothelium) [Source:HGNC Symbol;Acc:1764]	16	66400533	66438686
ENSG00000140931	CMTM3	protein_coding	CKLF-like MARVEL transmembrane domain containing 3 [Source:HGNC Symbol;Acc:19174]	16	66637777	66647795
ENSG00000178773	CPNE7	protein_coding	copine VII [Source:HGNC Symbol;Acc:2320]	16	89642176	89663654
ENSG00000005339	CREBBP	protein_coding	CREB binding protein [Source:HGNC Symbol;Acc:2348]	16	3775055	3930727
ENSG00000102974	CTCF	protein_coding	CCCTC-binding factor (zinc finger protein) [Source:HGNC Symbol;Acc:13723]	16	67596310	67673086
ENSG00000083799	CYLD	protein_coding	cylindromatosis (turban tumor syndrome) [Source:HGNC Symbol;Acc:2584]	16	50775961	50835846
ENSG00000188215	DCUN1D3	protein_coding	DCN1, defective in cullin neddylation 1, domain containing 3 [Source:HGNC Symbol;Acc:28734]	16	20866247	20911706
ENSG00000103423	DNAJA3	protein_coding	DnaJ (Hsp40) homolog, subfamily A, member 3 [Source:HGNC Symbol;Acc:11808]	16	4475806	4506776
ENSG00000213853	EMP2	protein_coding	epithelial membrane protein 2 [Source:HGNC Symbol;Acc:3334]	16	10622279	10674555
ENSG00000103264	FBXO31	protein_coding	F-box protein 31 [Source:HGNC Symbol;Acc:16510]	16	87360593	87425748
ENSG00000089280	FUS	protein_coding	fused in sarcoma [Source:HGNC Symbol;Acc:4010]	16	31191431	31203127
ENSG00000183454	GRIN2A	protein_coding	glutamate receptor, ionotropic, N-methyl D-aspartate 2A [Source:HGNC Symbol;Acc:4585]	16	9852376	10276611
ENSG00000099769	IGFALS	protein_coding	insulin-like growth factor binding protein, acid labile subunit [Source:HGNC Symbol;Acc:5468]	16	1840414	1844972
ENSG00000140968	IRF8	protein_coding	interferon regulatory factor 8 [Source:HGNC Symbol;Acc:5358]	16	85932409	85956215
ENSG00000155666	KDM8	protein_coding	lysine (K)-specific demethylase 8 [Source:HGNC Symbol;Acc:25840]	16	27214807	27233089
ENSG00000189067	LITAF	protein_coding	lipopolysaccharide-induced TNF factor [Source:HGNC Symbol;Acc:16841]	16	11641853	11730237
ENSG00000198417	MT1F	protein_coding	metallothionein 1F [Source:HGNC Symbol;Acc:7398]	16	56691606	56694610
ENSG00000125144	MT1G	protein_coding	metallothionein 1G [Source:HGNC Symbol;Acc:7399]	16	56700643	56701977
ENSG00000205364	MT1M	protein_coding	metallothionein 1M [Source:HGNC Symbol;Acc:14296]	16	56666145	56667898
ENSG00000125148	MT2A	protein_coding	metallothionein 2A [Source:HGNC Symbol;Acc:7406]	16	56642111	56643409
ENSG00000103034	NDRG4	protein_coding	NDRG family member 4 [Source:HGNC Symbol;Acc:14466]	16	58496750	58547532
ENSG00000176046	NUPR1	protein_coding	nuclear protein, transcriptional regulator, 1 [Source:HGNC Symbol;Acc:29990]	16	28548606	28550495
ENSG00000140961	OSGIN1	protein_coding	oxidative stress induced growth inhibitor 1 [Source:HGNC Symbol;Acc:30093]	16	83981887	83999937
ENSG00000083093	PALB2	protein_coding	partner and localizer of BRCA2 [Source:HGNC Symbol;Acc:26144]	16	23614488	23652631
ENSG00000040199	PHLPP2	protein_coding	PH domain and leucine rich repeat protein phosphatase 2 [Source:HGNC Symbol;Acc:29149]	16	71671738	71758604
ENSG00000008710	PKD1	protein_coding	polycystic kidney disease 1 (autosomal dominant) [Source:HGNC Symbol;Acc:9008]	16	2138711	2185899
ENSG00000166851	PLK1	protein_coding	polo-like kinase 1 [Source:HGNC Symbol;Acc:9077]	16	23688977	23701688
ENSG00000166501	PRKCB	protein_coding	protein kinase C, beta [Source:HGNC Symbol;Acc:9395]	16	23847322	24231932
ENSG00000103490	PYCARD	protein_coding	PYD and CARD domain containing [Source:HGNC Symbol;Acc:16608]	16	31212806	31214771
ENSG00000103479	RBL2	protein_coding	retinoblastoma-like 2 (p130) [Source:HGNC Symbol;Acc:9894]	16	53467889	53525561
ENSG00000196470	SIAH1	protein_coding	siah E3 ubiquitin protein ligase 1 [Source:HGNC Symbol;Acc:10857]	16	48390275	48482313
ENSG00000188827	SLX4	protein_coding	SLX4 structure-specific endonuclease subunit [Source:HGNC Symbol;Acc:23845]	16	3631182	3661599
ENSG00000185338	SOCS1	protein_coding	suppressor of cytokine signaling 1 [Source:HGNC Symbol;Acc:19383]	16	11348262	11350036
ENSG00000103266	STUB1	protein_coding	STIP1 homology and U-box containing protein 1, E3 ubiquitin protein ligase [Source:HGNC Symbol;Acc:11427]	16	730224	732870
ENSG00000198650	TAT	protein_coding	tyrosine aminotransferase [Source:HGNC Symbol;Acc:11573]	16	71599563	71611033
ENSG00000006327	TNFRSF12A	protein_coding	tumor necrosis factor receptor superfamily, member 12A [Source:HGNC Symbol;Acc:18152]	16	3068446	3072384
ENSG00000103197	TSC2	protein_coding	tuberous sclerosis 2 [Source:HGNC Symbol;Acc:12363]	16	2097466	2138716
ENSG00000103175	WFDC1	protein_coding	WAP four-disulfide core domain 1 [Source:HGNC Symbol;Acc:15466]	16	84328252	84363450
ENSG00000186153	WWOX	protein_coding	WW domain containing oxidoreductase [Source:HGNC Symbol;Acc:12799]	16	78133310	79246564
ENSG00000090238	YPEL3	protein_coding	yippee-like 3 (Drosophila) [Source:HGNC Symbol;Acc:18327]	16	30103635	30108236
ENSG00000140836	ZFHX3	protein_coding	zinc finger homeobox 3 [Source:HGNC Symbol;Acc:777]	16	72816784	73093597
ENSG00000167394	ZNF668	protein_coding	zinc finger protein 668 [Source:HGNC Symbol;Acc:25821]	16	31072164	31085641
ENSG00000108387	2020-09-04	protein_coding	septin 4 [Source:HGNC Symbol;Acc:9165]	17	56597611	56618179
ENSG00000161905	ALOX15	protein_coding	arachidonate 15-lipoxygenase [Source:HGNC Symbol;Acc:433]	17	4534197	4545589
ENSG00000179593	ALOX15B	protein_coding	arachidonate 15-lipoxygenase, type B [Source:HGNC Symbol;Acc:434]	17	7942335	7952452
ENSG00000168646	AXIN2	protein_coding	axin 2 [Source:HGNC Symbol;Acc:904]	17	63524681	63557765
ENSG00000161940	BCL6B	protein_coding	B-cell CLL/lymphoma 6, member B [Source:HGNC Symbol;Acc:1002]	17	6926339	6933609
ENSG00000126581	BECN1	protein_coding	beclin 1, autophagy related [Source:HGNC Symbol;Acc:1034]	17	40962152	40985367
ENSG00000012048	BRCA1	protein_coding	breast cancer 1, early onset [Source:HGNC Symbol;Acc:1100]	17	41196312	41277500
ENSG00000161544	CYGB	protein_coding	cytoglobin [Source:HGNC Symbol;Acc:16505]	17	74523438	74547257
ENSG00000108963	DPH1	protein_coding	diphthamide biosynthesis 1 [Source:HGNC Symbol;Acc:3003]	17	1933404	1946724
ENSG00000108799	EZH1	protein_coding	enhancer of zeste homolog 1 (Drosophila) [Source:HGNC Symbol;Acc:3526]	17	40852293	40897071
ENSG00000154803	FLCN	protein_coding	folliculin [Source:HGNC Symbol;Acc:27310]	17	17115526	17140502
ENSG00000170296	GABARAP	protein_coding	GABA(A) receptor-associated protein [Source:HGNC Symbol;Acc:4067]	17	7143333	7146089
	GGNBP2			17	34900737	34946278
ENSG00000177374	HIC1	protein_coding	hypermethylated in cancer 1 [Source:HGNC Symbol;Acc:4909]	17	1957448	1962981
ENSG00000159184	HOXB13	protein_coding	homeobox B13 [Source:HGNC Symbol;Acc:5112]	17	46802125	46806540
ENSG00000141753	IGFBP4	protein_coding	insulin-like growth factor binding protein 4 [Source:HGNC Symbol;Acc:5473]	17	38599702	38613983
ENSG00000161405	IKZF3	protein_coding	IKAROS family zinc finger 3 (Aiolos) [Source:HGNC Symbol;Acc:13178]	17	37921198	38020441
ENSG00000259207	ITGB3	protein_coding	integrin, beta 3 (platelet glycoprotein IIIa, antigen CD61) [Source:HGNC Symbol;Acc:6156]	17	45331212	45421658
ENSG00000173801	JUP	protein_coding	junction plakoglobin [Source:HGNC Symbol;Acc:6207]	17	39775692	39943183
ENSG00000171345	KRT19	protein_coding	keratin 19 [Source:HGNC Symbol;Acc:6436]	17	39679869	39684560
ENSG00000131899	LLGL1	protein_coding	lethal giant larvae homolog 1 (Drosophila) [Source:HGNC Symbol;Acc:6628]	17	18128901	18148189
ENSG00000065559	MAP2K4	protein_coding	mitogen-activated protein kinase kinase 4 [Source:HGNC Symbol;Acc:6844]	17	11924141	12047147
ENSG00000070444	MNT	protein_coding	MAX network transcriptional repressor [Source:HGNC Symbol;Acc:7188]	17	2287354	2304412
ENSG00000132382	MYBBP1A	protein_coding	MYB binding protein (P160) 1a [Source:HGNC Symbol;Acc:7546]	17	4442192	4458926
ENSG00000196712	NF1	protein_coding	neurofibromin 1 [Source:HGNC Symbol;Acc:7765]	17	29421945	29709134
ENSG00000064300	NGFR	protein_coding	nerve growth factor receptor [Source:HGNC Symbol;Acc:7809]	17	47572655	47592379
ENSG00000239672	NME1	protein_coding	NME/NM23 nucleoside diphosphate kinase 1 [Source:HGNC Symbol;Acc:7849]	17	49230897	49239789
ENSG00000007168	PAFAH1B1	protein_coding	platelet-activating factor acetylhydrolase 1b, regulatory subunit 1 (45kDa) [Source:HGNC Symbol;Acc:8574]	17	2496504	2588909
	PCGF2			17	36890150	36906070
ENSG00000108518	PFN1	protein_coding	profilin 1 [Source:HGNC Symbol;Acc:8881]	17	4848947	4852356
ENSG00000167085	PHB	protein_coding	prohibitin [Source:HGNC Symbol;Acc:8912]	17	47481414	47492246
ENSG00000131771	PPP1R1B	protein_coding	protein phosphatase 1, regulatory (inhibitor) subunit 1B [Source:HGNC Symbol;Acc:9287]	17	37782993	37792879
ENSG00000108946	PRKAR1A	protein_coding	protein kinase, cAMP-dependent, regulatory, type I, alpha [Source:HGNC Symbol;Acc:9388]	17	66507921	66547460
ENSG00000108384	RAD51C	protein_coding	RAD51 paralog C [Source:HGNC Symbol;Acc:9820]	17	56769934	56811703
ENSG00000132383	RPA1	protein_coding	replication protein A1, 70kDa [Source:HGNC Symbol;Acc:10289]	17	1732996	1803376
ENSG00000109062	SLC9A3R1	protein_coding	solute carrier family 9, subfamily A (NHE3, cation proton antiporter 3), member 3 regulator 1 [Source:HGNC Symbol;Acc:11075]	17	72744791	72765492
ENSG00000186532	SMYD4	protein_coding	SET and MYND domain containing 4 [Source:HGNC Symbol;Acc:21067]	17	1682779	1733928
ENSG00000184557	SOCS3	protein_coding	suppressor of cytokine signaling 3 [Source:HGNC Symbol;Acc:19391]	17	76352864	76356158
ENSG00000129194	SOX15	protein_coding	SRY (sex determining region Y)-box 15 [Source:HGNC Symbol;Acc:11196]	17	7491496	7493488
ENSG00000121067	SPOP	protein_coding	speckle-type POZ protein [Source:HGNC Symbol;Acc:11254]	17	47676246	47755596
ENSG00000168610	STAT3	protein_coding	signal transducer and activator of transcription 3 (acute-phase response factor) [Source:HGNC Symbol;Acc:11364]	17	40465342	40540586
ENSG00000126561	STAT5A	protein_coding	signal transducer and activator of transcription 5A [Source:HGNC Symbol;Acc:11366]	17	40439565	40463961
ENSG00000266173	STRADA	protein_coding	STE20-related kinase adaptor alpha [Source:HGNC Symbol;Acc:30172]	17	61780192	61819330
ENSG00000178691	SUZ12	protein_coding	SUZ12 polycomb repressive complex 2 subunit [Source:HGNC Symbol;Acc:17101]	17	30264037	30328064
ENSG00000126351	THRA	protein_coding	thyroid hormone receptor, alpha [Source:HGNC Symbol;Acc:11796]	17	38214543	38250120
ENSG00000239697	TNFSF12	protein_coding	tumor necrosis factor (ligand) superfamily, member 12 [Source:HGNC Symbol;Acc:11927]	17	7452208	7464925
ENSG00000174292	TNK1	protein_coding	tyrosine kinase, non-receptor, 1 [Source:HGNC Symbol;Acc:11940]	17	7283853	7293093
ENSG00000175662	TOM1L2	protein_coding	target of myb1-like 2 (chicken) [Source:HGNC Symbol;Acc:11984]	17	17746828	17875736
ENSG00000141510	TP53	protein_coding	tumor protein p53 [Source:HGNC Symbol;Acc:11998]	17	7565097	7590856
ENSG00000141252	VPS53	protein_coding	vacuolar protein sorting 53 homolog (S. cerevisiae) [Source:HGNC Symbol;Acc:25608]	17	411908	624957
ENSG00000132530	XAF1	protein_coding	XIAP associated factor 1 [Source:HGNC Symbol;Acc:30932]	17	6658766	6678966
ENSG00000174282	ZBTB4	protein_coding	zinc finger and BTB domain containing 4 [Source:HGNC Symbol;Acc:23847]	17	7362685	7387582
ENSG00000134508	CABLES1	protein_coding	Cdk5 and Abl enzyme substrate 1 [Source:HGNC Symbol;Acc:25097]	18	20714528	20840431
ENSG00000133313	CNDP2	protein_coding	CNDP dipeptidase 2 (metallopeptidase M20 family) [Source:HGNC Symbol;Acc:24437]	18	72163051	72188366
ENSG00000166347	CYB5A	protein_coding	cytochrome b5 type A (microsomal) [Source:HGNC Symbol;Acc:2570]	18	71920530	71959251
ENSG00000187323	DCC	protein_coding	deleted in colorectal carcinoma [Source:HGNC Symbol;Acc:2701]	18	49866542	51057784
ENSG00000134762	DSC3	protein_coding	desmocollin 3 [Source:HGNC Symbol;Acc:3037]	18	28569974	28622781
ENSG00000082397	EPB41L3	protein_coding	erythrocyte membrane protein band 4.1-like 3 [Source:HGNC Symbol;Acc:3380]	18	5392383	5630699
ENSG00000166573	GALR1	protein_coding	galanin receptor 1 [Source:HGNC Symbol;Acc:4132]	18	74962505	74980858
ENSG00000154655	L3MBTL4	protein_coding	l(3)mbt-like 4 (Drosophila) [Source:HGNC Symbol;Acc:26677]	18	5954705	6415236
ENSG00000049759	NEDD4L	protein_coding	neural precursor cell expressed, developmentally down-regulated 4-like, E3 ubiquitin protein ligase [Source:HGNC Symbol;Acc:7728]	18	55711599	56068772
ENSG00000081913	PHLPP1	protein_coding	PH domain and leucine rich repeat protein phosphatase 1 [Source:HGNC Symbol;Acc:20610]	18	60382672	60647666
ENSG00000175354	PTPN2	protein_coding	protein tyrosine phosphatase, non-receptor type 2 [Source:HGNC Symbol;Acc:9650]	18	12785477	12929642
ENSG00000101773	RBBP8	protein_coding	retinoblastoma binding protein 8 [Source:HGNC Symbol;Acc:9891]	18	20378224	20606451
ENSG00000206075	SERPINB5	protein_coding	serpin peptidase inhibitor, clade B (ovalbumin), member 5 [Source:HGNC Symbol;Acc:8949]	18	61143994	61172318
ENSG00000175387	SMAD2	protein_coding	SMAD family member 2 [Source:HGNC Symbol;Acc:6768]	18	45357922	45457515
ENSG00000141646	SMAD4	protein_coding	SMAD family member 4 [Source:HGNC Symbol;Acc:6770]	18	48494410	48611415
ENSG00000101596	SMCHD1	protein_coding	structural maintenance of chromosomes flexible hinge domain containing 1 [Source:HGNC Symbol;Acc:29090]	18	2655737	2805015
ENSG00000196628	TCF4	protein_coding	transcription factor 4 [Source:HGNC Symbol;Acc:11634]	18	52889562	53332018
ENSG00000184828	ZBTB7C	protein_coding	zinc finger and BTB domain containing 7C [Source:HGNC Symbol;Acc:31700]	18	45553044	45937123
ENSG00000104899	AMH	protein_coding	anti-Mullerian hormone [Source:HGNC Symbol;Acc:464]	19	2249308	2252072
ENSG00000167772	ANGPTL4	protein_coding	angiopoietin-like 4 [Source:HGNC Symbol;Acc:16039]	19	8428173	8439257
ENSG00000087088	BAX	protein_coding	BCL2-associated X protein [Source:HGNC Symbol;Acc:959]	19	49458072	49465055
ENSG00000105327	BBC3	protein_coding	BCL2 binding component 3 [Source:HGNC Symbol;Acc:17868]	19	47724081	47736023
ENSG00000160469	BRSK1	protein_coding	BR serine/threonine kinase 1 [Source:HGNC Symbol;Acc:18994]	19	55793440	55823901
ENSG00000105767	CADM4	protein_coding	cell adhesion molecule 4 [Source:HGNC Symbol;Acc:30825]	19	44126520	44143991
ENSG00000079385	CEACAM1	protein_coding	carcinoembryonic antigen-related cell adhesion molecule 1 (biliary glycoprotein) [Source:HGNC Symbol;Acc:1814]	19	43011456	43065386
ENSG00000245848	CEBPA	protein_coding	CCAAT/enhancer binding protein (C/EBP), alpha [Source:HGNC Symbol;Acc:1833]	19	33790840	33793470
ENSG00000079432	CIC	protein_coding	capicua transcriptional repressor [Source:HGNC Symbol;Acc:14214]	19	42772689	42799949
ENSG00000130176	CNN1	protein_coding	calponin 1, basic, smooth muscle [Source:HGNC Symbol;Acc:2155]	19	11649532	11661138
ENSG00000088038	CNOT3	protein_coding	CCR4-NOT transcription complex, subunit 3 [Source:HGNC Symbol;Acc:7879]	19	54641444	54659419
ENSG00000167657	DAPK3	protein_coding	death-associated protein kinase 3 [Source:HGNC Symbol;Acc:2676]	19	3958451	3971121
ENSG00000176490	DIRAS1	protein_coding	DIRAS family, GTP-binding RAS-like 1 [Source:HGNC Symbol;Acc:19127]	19	2714565	2721416
ENSG00000132002	DNAJB1	protein_coding	DnaJ (Hsp40) homolog, subfamily B, member 1 [Source:HGNC Symbol;Acc:5270]	19	14625582	14640582
ENSG00000130816	DNMT1	protein_coding	DNA (cytosine-5-)-methyltransferase 1 [Source:HGNC Symbol;Acc:2976]	19	10244021	10341962
ENSG00000105722	ERF	protein_coding	Ets2 repressor factor [Source:HGNC Symbol;Acc:3444]	19	42751724	42759309
ENSG00000105325	FZR1	protein_coding	fizzy/cell division cycle 20 related 1 (Drosophila) [Source:HGNC Symbol;Acc:24824]	19	3506271	3538328
ENSG00000099860	GADD45B	protein_coding	growth arrest and DNA-damage-inducible, beta [Source:HGNC Symbol;Acc:4096]	19	2476120	2478257
ENSG00000179271	GADD45GIP1	protein_coding	growth arrest and DNA-damage-inducible, gamma interacting protein 1 [Source:HGNC Symbol;Acc:29996]	19	13064972	13068050
ENSG00000063169	GLTSCR1	protein_coding	glioma tumor suppressor candidate region gene 1 [Source:HGNC Symbol;Acc:4332]	19	48111453	48206533
ENSG00000105373	GLTSCR2	protein_coding	glioma tumor suppressor candidate region gene 2 [Source:HGNC Symbol;Acc:4333]	19	48248779	48260315
ENSG00000126456	IRF3	protein_coding	interferon regulatory factor 3 [Source:HGNC Symbol;Acc:6118]	19	50162826	50169132
ENSG00000129451	KLK10	protein_coding	kallikrein-related peptidase 10 [Source:HGNC Symbol;Acc:6358]	19	51515995	51523431
ENSG00000167755	KLK6	protein_coding	kallikrein-related peptidase 6 [Source:HGNC Symbol;Acc:6367]	19	51461887	51472929
ENSG00000205076	LGALS7	protein_coding	lectin, galactoside-binding, soluble, 7 [Source:HGNC Symbol;Acc:6568]	19	39261611	39264132
ENSG00000104814	MAP4K1	protein_coding	mitogen-activated protein kinase kinase kinase kinase 1 [Source:HGNC Symbol;Acc:6863]	19	39078281	39109522
ENSG00000261857	MIA	protein_coding	melanoma inhibitory activity [Source:HGNC Symbol;Acc:7076]	19	41277553	41283395
ENSG00000074181	NOTCH3	protein_coding	notch 3 [Source:HGNC Symbol;Acc:7883]	19	15270444	15311792
ENSG00000105185	PDCD5	protein_coding	programmed cell death 5 [Source:HGNC Symbol;Acc:8764]	19	33071974	33078358
ENSG00000198300	PEG3	protein_coding	paternally expressed 3 [Source:HGNC Symbol;Acc:8826]	19	57321445	57352096
ENSG00000127445	PIN1	protein_coding	peptidylprolyl cis/trans isomerase, NIMA-interacting 1 [Source:HGNC Symbol;Acc:8988]	19	9945933	9960358
ENSG00000185988	PLK5	protein_coding	polo-like kinase 5 [Source:HGNC Symbol;Acc:27001]	19	1524073	1535455
ENSG00000160633	SAFB	protein_coding	scaffold attachment factor B [Source:HGNC Symbol;Acc:10520]	19	5623046	5668489
ENSG00000130254	SAFB2	protein_coding	scaffold attachment factor B2 [Source:HGNC Symbol;Acc:21605]	19	5587010	5624057
ENSG00000068903	SIRT2	protein_coding	sirtuin 2 [Source:HGNC Symbol;Acc:10886]	19	39369197	39390502
ENSG00000077463	SIRT6	protein_coding	sirtuin 6 [Source:HGNC Symbol;Acc:14934]	19	4174106	4182601
ENSG00000127616	SMARCA4	protein_coding	SWI/SNF related, matrix associated, actin dependent regulator of chromatin, subfamily a, member 4 [Source:HGNC Symbol;Acc:11100]	19	11071598	11176071
ENSG00000167642	SPINT2	protein_coding	serine peptidase inhibitor, Kunitz type, 2 [Source:HGNC Symbol;Acc:11247]	19	38734675	38783254
ENSG00000118046	STK11	protein_coding	serine/threonine kinase 11 [Source:HGNC Symbol;Acc:11389]	19	1189406	1228428
ENSG00000071564	TCF3	protein_coding	transcription factor 3 [Source:HGNC Symbol;Acc:11633]	19	1609291	1652604
ENSG00000105329	TGFB1	protein_coding	transforming growth factor, beta 1 [Source:HGNC Symbol;Acc:11766]	19	41807492	41859816
ENSG00000125657	TNFSF9	protein_coding	tumor necrosis factor (ligand) superfamily, member 9 [Source:HGNC Symbol;Acc:11939]	19	6531010	6535931
ENSG00000128016	ZFP36	protein_coding	ZFP36 ring finger protein [Source:HGNC Symbol;Acc:12862]	19	39897453	39900052
ENSG00000181007	ZFP82	protein_coding	ZFP82 zinc finger protein [Source:HGNC Symbol;Acc:28682]	19	36874022	36909558
ENSG00000161298	ZNF382	protein_coding	zinc finger protein 382 [Source:HGNC Symbol;Acc:17409]	19	37095719	37119499
ENSG00000171456	ASXL1	protein_coding	additional sex combs like 1 (Drosophila) [Source:HGNC Symbol;Acc:18318]	20	30946155	31027122
ENSG00000166619	BLCAP	protein_coding	bladder cancer associated protein [Source:HGNC Symbol;Acc:1055]	20	36120874	36156333
ENSG00000125845	BMP2	protein_coding	bone morphogenetic protein 2 [Source:HGNC Symbol;Acc:1069]	20	6748311	6760927
ENSG00000179242	CDH4	protein_coding	cadherin 4, type 1, R-cadherin (retinal) [Source:HGNC Symbol;Acc:1763]	20	59827482	60515673
ENSG00000170367	CST5	protein_coding	cystatin D [Source:HGNC Symbol;Acc:2477]	20	23856572	23860387
ENSG00000124092	CTCFL	protein_coding	CCCTC-binding factor (zinc finger protein)-like [Source:HGNC Symbol;Acc:16234]	20	56071035	56100708
ENSG00000101191	DIDO1	protein_coding	death inducer-obliterator 1 [Source:HGNC Symbol;Acc:2680]	20	61509090	61569304
ENSG00000088305	DNMT3B	protein_coding	DNA (cytosine-5-)-methyltransferase 3 beta [Source:HGNC Symbol;Acc:2979]	20	31350191	31397162
ENSG00000101412	E2F1	protein_coding	E2F transcription factor 1 [Source:HGNC Symbol;Acc:3113]	20	32263489	32274210
ENSG00000125798	FOXA2	protein_coding	forkhead box A2 [Source:HGNC Symbol;Acc:5022]	20	22561643	22566093
ENSG00000130700	GATA5	protein_coding	GATA binding protein 5 [Source:HGNC Symbol;Acc:15802]	20	61038553	61051026
ENSG00000101076	HNF4A	protein_coding	hepatocyte nuclear factor 4, alpha [Source:HGNC Symbol;Acc:5024]	20	42984340	43061485
ENSG00000124160	NCOA5	protein_coding	nuclear receptor coactivator 5 [Source:HGNC Symbol;Acc:15909]	20	44689624	44718591
ENSG00000101096	NFATC2	protein_coding	nuclear factor of activated T-cells, cytoplasmic, calcineurin-dependent 2 [Source:HGNC Symbol;Acc:7776]	20	50003494	50179370
ENSG00000053438	NNAT	protein_coding	neuronatin [Source:HGNC Symbol;Acc:7860]	20	36149617	36152092
ENSG00000125841	NRSN2	protein_coding	neurensin 2 [Source:HGNC Symbol;Acc:16229]	20	327426	340304
ENSG00000196396	PTPN1	protein_coding	protein tyrosine phosphatase, non-receptor type 1 [Source:HGNC Symbol;Acc:9642]	20	49126891	49201299
ENSG00000196090	PTPRT	protein_coding	protein tyrosine phosphatase, receptor type, T [Source:HGNC Symbol;Acc:9682]	20	40701392	41818610
ENSG00000101265	RASSF2	protein_coding	Ras association (RalGDS/AF-6) domain family member 2 [Source:HGNC Symbol;Acc:9883]	20	4760669	4804291
ENSG00000080839	RBL1	protein_coding	retinoblastoma-like 1 (p107) [Source:HGNC Symbol;Acc:9893]	20	35624752	35724398
ENSG00000132819	RBM38	protein_coding	RNA binding motif protein 38 [Source:HGNC Symbol;Acc:15818]	20	55966463	55984389
ENSG00000101115	SALL4	protein_coding	spalt-like transcription factor 4 [Source:HGNC Symbol;Acc:15924]	20	50400581	50419059
ENSG00000125780	TGM3	protein_coding	transglutaminase 3 [Source:HGNC Symbol;Acc:11779]	20	2276647	2321724
ENSG00000178726	THBD	protein_coding	thrombomodulin [Source:HGNC Symbol;Acc:11784]	20	23026270	23030378
ENSG00000197381	ADARB1	protein_coding	adenosine deaminase, RNA-specific, B1 [Source:HGNC Symbol;Acc:226]	21	46493768	46646478
ENSG00000154640	BTG3	protein_coding	BTG family, member 3 [Source:HGNC Symbol;Acc:1132]	21	18965971	18985265
ENSG00000157557	ETS2	protein_coding	v-ets avian erythroblastosis virus E26 oncogene homolog 2 [Source:HGNC Symbol;Acc:3489]	21	40177231	40196879
ENSG00000160199	PKNOX1	protein_coding	PBX/knotted 1 homeobox 1 [Source:HGNC Symbol;Acc:9022]	21	44394620	44453691
ENSG00000159216	RUNX1	protein_coding	runt-related transcription factor 1 [Source:HGNC Symbol;Acc:10471]	21	36160098	37376965
ENSG00000142178	SIK1	protein_coding	salt-inducible kinase 1 [Source:HGNC Symbol;Acc:11142]	21	44834395	44847008
ENSG00000186716	BCR	protein_coding	breakpoint cluster region [Source:HGNC Symbol;Acc:1014]	22	23521891	23660224
ENSG00000100290	BIK	protein_coding	BCL2-interacting killer (apoptosis-inducing) [Source:HGNC Symbol;Acc:1051]	22	43506754	43525718
ENSG00000183765	CHEK2	protein_coding	checkpoint kinase 2 [Source:HGNC Symbol;Acc:16627]	22	29083731	29138410
ENSG00000077942	FBLN1	protein_coding	fibulin 1 [Source:HGNC Symbol;Acc:3600]	22	45898118	45997015
	GSTT1			22	24376133	24384680
ENSG00000100084	HIRA	protein_coding	histone cell cycle regulator [Source:HGNC Symbol;Acc:4916]	22	19318221	19435224
ENSG00000100345	MYH9	protein_coding	myosin, heavy chain 9, non-muscle [Source:HGNC Symbol;Acc:7579]	22	36677327	36784063
ENSG00000133454	MYO18B	protein_coding	myosin XVIIIB [Source:HGNC Symbol;Acc:18150]	22	26138111	26427007
ENSG00000186575	NF2	protein_coding	neurofibromin 2 (merlin) [Source:HGNC Symbol;Acc:7773]	22	29999545	30094587
ENSG00000073150	PANX2	protein_coding	pannexin 2 [Source:HGNC Symbol;Acc:8600]	22	50609160	50618723
ENSG00000186951	PPARA	protein_coding	peroxisome proliferator-activated receptor alpha [Source:HGNC Symbol;Acc:9232]	22	46546424	46639653
ENSG00000100033	PRODH	protein_coding	proline dehydrogenase (oxidase) 1 [Source:HGNC Symbol;Acc:9453]	22	18900294	18924066
ENSG00000186654	PRR5	protein_coding	proline rich 5 (renal) [Source:HGNC Symbol;Acc:31682]	22	45064593	45133561
ENSG00000100276	RASL10A	protein_coding	RAS-like, family 10, member A [Source:HGNC Symbol;Acc:16954]	22	29708922	29715668
ENSG00000100003	SEC14L2	protein_coding	SEC14-like 2 (S. cerevisiae) [Source:HGNC Symbol;Acc:10699]	22	30792846	30821305
ENSG00000099956	SMARCB1	protein_coding	SWI/SNF related, matrix associated, actin dependent regulator of chromatin, subfamily b, member 1 [Source:HGNC Symbol;Acc:11103]	22	24129150	24176703
ENSG00000100380	ST13	protein_coding	suppression of tumorigenicity 13 (colon carcinoma) (Hsp70 interacting protein) [Source:HGNC Symbol;Acc:11343]	22	41220539	41253026
ENSG00000100234	TIMP3	protein_coding	TIMP metallopeptidase inhibitor 3 [Source:HGNC Symbol;Acc:11822]	22	33197687	33259030
ENSG00000187045	TMPRSS6	protein_coding	transmembrane protease, serine 6 [Source:HGNC Symbol;Acc:16517]	22	37461476	37505603
ENSG00000184675	AMER1	protein_coding	APC membrane recruitment protein 1 [Source:HGNC Symbol;Acc:26837]	X	63404997	63425624
ENSG00000085185	BCORL1	protein_coding	BCL6 corepressor-like 1 [Source:HGNC Symbol;Acc:25657]	X	129115083	129192058
ENSG00000133134	BEX2	protein_coding	brain expressed X-linked 2 [Source:HGNC Symbol;Acc:30933]	X	102564274	102565974
ENSG00000010671	BTK	protein_coding	Bruton agammaglobulinemia tyrosine kinase [Source:HGNC Symbol;Acc:1133]	X	100604435	100641183
ENSG00000215301	DDX3X	protein_coding	DEAD (Asp-Glu-Ala-Asp) box helicase 3, X-linked [Source:HGNC Symbol;Acc:2745]	X	41192651	41223725
ENSG00000198947	DMD	protein_coding	dystrophin [Source:HGNC Symbol;Acc:2928]	X	31115794	33357558
ENSG00000130829	DUSP9	protein_coding	dual specificity phosphatase 9 [Source:HGNC Symbol;Acc:3076]	X	152907946	152916781
ENSG00000131080	EDA2R	protein_coding	ectodysplasin A2 receptor [Source:HGNC Symbol;Acc:17756]	X	65815479	65859108
ENSG00000022267	FHL1	protein_coding	four and a half LIM domains 1 [Source:HGNC Symbol;Acc:3702]	X	135229559	135293518
ENSG00000196924	FLNA	protein_coding	filamin A, alpha [Source:HGNC Symbol;Acc:3754]	X	153576892	153603006
ENSG00000184481	FOXO4	protein_coding	forkhead box O4 [Source:HGNC Symbol;Acc:7139]	X	70316047	70323385
ENSG00000049768	FOXP3	protein_coding	forkhead box P3 [Source:HGNC Symbol;Acc:6106]	X	49106897	49121288
ENSG00000147257	GPC3	protein_coding	glypican 3 [Source:HGNC Symbol;Acc:4451]	X	132669773	133119922
ENSG00000147050	KDM6A	protein_coding	lysine (K)-specific demethylase 6A [Source:HGNC Symbol;Acc:12637]	X	44732757	44971847
ENSG00000156531	PHF6	protein_coding	PHD finger protein 6 [Source:HGNC Symbol;Acc:18145]	X	133507283	133562820
ENSG00000102054	RBBP7	protein_coding	retinoblastoma binding protein 7 [Source:HGNC Symbol;Acc:9890]	X	16857406	16888537
ENSG00000147274	RBMX	protein_coding	RNA binding motif protein, X-linked [Source:HGNC Symbol;Acc:9910]	X	135930163	135962923
ENSG00000147403	RPL10	protein_coding	ribosomal protein L10 [Source:HGNC Symbol;Acc:10298]	X	153618315	153637504
ENSG00000072133	RPS6KA6	protein_coding	ribosomal protein S6 kinase, 90kDa, polypeptide 6 [Source:HGNC Symbol;Acc:10435]	X	83318984	83442933
ENSG00000101955	SRPX	protein_coding	sushi-repeat containing protein, X-linked [Source:HGNC Symbol;Acc:11309]	X	38008589	38080696
ENSG00000182916	TCEAL7	protein_coding	transcription elongation factor A (SII)-like 7 [Source:HGNC Symbol;Acc:28336]	X	102585124	102587254
ENSG00000183479	TREX2	protein_coding	three prime repair exonuclease 2 [Source:HGNC Symbol;Acc:12270]	X	152710178	152736045
ENSG00000147394	ZNF185	protein_coding	zinc finger protein 185 (LIM domain) [Source:HGNC Symbol;Acc:12976]	X	152082986	152142024
ENSG00000263639	MSMB	protein_coding	microseminoprotein, beta- [Source:HGNC Symbol;Acc:7372]	10	51549498	51562517
ENSG00000266412	NCOA4	protein_coding	nuclear receptor coactivator 4 [Source:HGNC Symbol;Acc:7671]	10	51565108	51590734
ENSG00000265972	TXNIP	protein_coding	cDNA FLJ61424, highly similar to Homo sapiens thioredoxin interacting protein (TXNIP), mRNA [Source:UniProtKB/TrEMBL;Acc:B4DVM7]	1	145438462	145442635
ENSG00000266094	RASSF5	protein_coding	Ras association (RalGDS/AF-6) domain family member 5 [Source:HGNC Symbol;Acc:17609]	1	206680879	206762616
ENSG00000270885	RASL10B	protein_coding	RAS-like, family 10, member B [Source:HGNC Symbol;Acc:30295]	17	34058668	34070540
