# Supplementary material for: Rare Tumor-Normal Matched Whole Exome Sequencing Identifies Novel Genomic Pathogenic Germline and Somatic Aberrations
Source: Cancers (Basel). 2020 Jun 18;12(6):1618. doi: 10.3390/cancers12061618 (PMC7352311; doi:10.3390/cancers12061618)
Supplement: Supplementary file 1 [file cancers-12-01618-s001.zip › cancers-817200-Supplementary Materials3/Supplementary Table S4.xlsx]

## Sheet: Sheet1
Case#	hi amps, oncogenes	hom losses, TSGs
1	0	33
2	0	8
3	0	8
4	7	43
5	0	0
6	0	43
7	0	0
8	0	2
9	16	4
10	3	0
11	4	0
12	0	0
13	0	13
14	19	0
15	0	0
16	29	0
17	4	27
18	11	26
19	27	0
20	0	0
21	20	0
22	0	0
23	0	0
24	0	0
25	0	0
26	20	0
27	56	0
