# Supplementary material for: Rare Tumor-Normal Matched Whole Exome Sequencing Identifies Novel Genomic Pathogenic Germline and Somatic Aberrations
Source: Cancers (Basel). 2020 Jun 18;12(6):1618. doi: 10.3390/cancers12061618 (PMC7352311; doi:10.3390/cancers12061618)
Supplement: Supplementary file 1 [file cancers-12-01618-s001.zip › cancers-817200-Supplementary Materials3/Supplementary Table S5.xlsx]

## Sheet: Sheet1
Case#	Gene	avsnp150	Ref	Alt	Function	CNV amplifications
3	HRAS	rs28933406	G	T	nonsynonymous SNV	1 extra
7	CHD1L	rs782573713	GGAG	-	frameshift deletion	2 extra
16	EGFR	rs149840192	C	T	nonsynonymous SNV	5 extra
20	PIK3CA	rs121913273	G	A	nonsynonymous SNV	1 extra
Case#	Gene	avsnp150	Ref	Alt	Function	CNV deletions
10	TP53	rs201744589	C	A	Stop gain	1 lost
