# Supplementary material for: Rare Tumor-Normal Matched Whole Exome Sequencing Identifies Novel Genomic Pathogenic Germline and Somatic Aberrations
Source: Cancers (Basel). 2020 Jun 18;12(6):1618. doi: 10.3390/cancers12061618 (PMC7352311; doi:10.3390/cancers12061618)
Supplement: Supplementary file 1 [file cancers-12-01618-s001.zip › cancers-817200-Supplementary Materials3/Supplemtentary Table S6.xlsx]

## Sheet: Gene list for H. sapiens 2 Jun 
GO Term	p-value	Ontology ID
chromatin organization	0.000321826	GO:0006325
protein-DNA complex subunit organization	0.00382972	GO:0071824
regulation of nucleobase-containing compound metabolic process	0.00770037	GO:0019219
regulation of programmed cell death	0.00777729	GO:0043067
cellular biosynthetic process	0.00917569	GO:0044249
organic substance biosynthetic process	0.011745	GO:1901576
regulation of cellular biosynthetic process	0.0121147	GO:0031326
chromosome organization	0.0121876	GO:0051276
positive regulation of biological process	0.0136697	GO:0048518
regulation of transcription, DNA-templated	0.0143723	GO:0006355
nucleic acid metabolic process	0.0146124	GO:0090304
biosynthetic process	0.0149295	GO:0009058
regulation of biosynthetic process	0.0155401	GO:0009889
regulation of cell death	0.0157976	GO:0010941
regulation of nucleic acid-templated transcription	0.0175804	GO:1903506
regulation of RNA biosynthetic process	0.0178957	GO:2001141
cellular nitrogen compound metabolic process	0.0219575	GO:0034641
cellular component organization	0.0242798	GO:0016043
transcription, DNA-templated	0.0254997	GO:0006351
regulation of transferase activity	0.0275615	GO:0051338
regulation of gene expression	0.0277929	GO:0010468
nucleic acid-templated transcription	0.0296456	GO:0097659
RNA biosynthetic process	0.0309824	GO:0032774
cellular component organization or biogenesis	0.0376653	GO:0071840
regulation of RNA metabolic process	0.0411718	GO:0051252
reproductive system development	0.041174	GO:0061458
transcription by RNA polymerase II	0.0425922	GO:0006366
reproductive structure development	0.0434803	GO:0048608
embryonic organ development	0.0452798	GO:0048568
RNA polymerase II-specific DNA-binding transcription factor binding	0.00108174	GO:0061629
DNA-binding transcription factor binding	0.00444337	GO:0140297
heterocyclic compound binding	0.0412844	GO:1901363
